# Supplementary material for: Genetic diversity of United States Rambouillet, Katahdin and Dorper sheep
Source: Genet Sel Evol. 2024 Jul 30;56:56. doi: 10.1186/s12711-024-00905-7 (PMC11290166; doi:10.1186/s12711-024-00905-7)
Supplement: Supplementary file 8 — Additional file 8: Table S6. Results of STRING protein–protein interactions for genes contained within FST outlier regions and within-breed ROH islands. This excel file Table S6 contains seven sheets i.e. Sheet 1 entitled “Katahdin-Rambouillet FST STRING interactions”, Sheet 2 entitled “Rambouillet-Dorper FST STRING interactions”, Sheet 3 entitled “Katahdin-Dorper FST STRING interactions”, Sheet 4 entitled “Katahdin ROH STRING interactions, chromosome 23”, Sheet 5 entitled “Katahdin ROH STRING interactions, chromosome 25”, Sheet 6 entitled “Rambouillet ROH STRING interactions, chromosome 3” and Sheet 7 entitled “Rambouillet ROH STRING interactions, chromosome 6”. [file 12711_2024_905_MOESM8_ESM.xlsx]

## Sheet: Katahdin-Rambouillet Fst
Katahdin-Rambouillet Fst STRING interactions
#node1	node2	node1_string_id	node2_string_id	neighborhood_on_chromosome	gene_fusion	phylogenetic_cooccurrence	homology	coexpression	experimentally_determined_interaction	database_annotated	automated_textmining	combined_score
ABRAXAS1	HELQ	9606.ENSP00000369857	9606.ENSP00000295488	0	0.082	0	0	0.082	0	0	0.544	0.582
ABRAXAS1	MRPS18C	9606.ENSP00000369857	9606.ENSP00000295491	0	0	0	0	0.116	0	0	0.368	0.418
ABRAXAS1	UBE2N	9606.ENSP00000369857	9606.ENSP00000316176	0	0	0	0	0.044	0	0.5	0.446	0.712
ADCY6	PAIP2B	9606.ENSP00000311405	9606.ENSP00000244221	0	0	0	0	0	0	0	0.763	0.763
ADCY6	PRKAR2B	9606.ENSP00000311405	9606.ENSP00000265717	0.046	0	0	0	0.055	0.164	0.5	0.404	0.734
ADCY6	GNG4	9606.ENSP00000311405	9606.ENSP00000398629	0	0	0	0	0.042	0	0.65	0.086	0.666
ADGRA3	KCNIP4	9606.ENSP00000334952	9606.ENSP00000371587	0	0	0	0	0.044	0.104	0	0.375	0.418
AHRR	F2RL3	9606.ENSP00000323816	9606.ENSP00000248076	0	0	0	0	0	0	0	0.717	0.717
ARHGAP27	PLEKHM1	9606.ENSP00000403323	9606.ENSP00000389913	0	0	0	0	0.149	0	0	0.553	0.604
ARHGEF11	RND1	9606.ENSP00000357177	9606.ENSP00000308461	0	0	0	0	0.093	0.134	0.5	0.483	0.77
ARHGEF11	LRRC71	9606.ENSP00000357177	9606.ENSP00000336661	0	0.005	0	0	0.057	0	0	0.427	0.437
ARHGEF11	ETV3L	9606.ENSP00000357177	9606.ENSP00000430271	0	0.201	0	0	0	0	0	0.305	0.421
ARIH1	UBE2N	9606.ENSP00000369217	9606.ENSP00000316176	0	0	0	0	0.075	0.547	0.4	0.64	0.897
ATP6V1B1	VAX2	9606.ENSP00000234396	9606.ENSP00000234392	0	0.123	0	0	0.149	0	0	0.357	0.478
ATP6V1B1	PLEKHM1	9606.ENSP00000234396	9606.ENSP00000389913	0	0	0	0	0	0	0	0.423	0.422
ATP6V1B1	RPTOR	9606.ENSP00000234396	9606.ENSP00000307272	0	0	0	0	0	0	0.5	0.084	0.522
ATP8A1	SHISA3	9606.ENSP00000371084	9606.ENSP00000326445	0	0	0	0	0	0	0	0.4	0.4
ATPAF2	DRG2	9606.ENSP00000417190	9606.ENSP00000225729	0	0	0	0	0.387	0	0	0.409	0.622
ATPAF2	GID4	9606.ENSP00000417190	9606.ENSP00000268719	0	0	0	0	0.067	0	0	0.393	0.41
ATPAF2	TOM1L2	9606.ENSP00000417190	9606.ENSP00000368818	0	0.102	0	0	0.064	0	0	0.372	0.426
ATPAF2	DRC3	9606.ENSP00000417190	9606.ENSP00000382140	0	0	0	0	0.049	0	0	0.429	0.434
B3GLCT	RXFP2	9606.ENSP00000343002	9606.ENSP00000298386	0	0.028	0	0	0.067	0	0	0.845	0.849
BCL2L1	CSF3	9606.ENSP00000365230	9606.ENSP00000225474	0	0	0	0	0.055	0	0	0.56	0.566
BCL2L1	RPTOR	9606.ENSP00000365230	9606.ENSP00000307272	0	0	0	0	0.06	0	0	0.541	0.55
BCL2L1	NTRK1	9606.ENSP00000365230	9606.ENSP00000431418	0	0	0	0	0.059	0	0	0.407	0.418
BIRC6	NF1	9606.ENSP00000393596	9606.ENSP00000351015	0	0	0	0	0.279	0.258	0	0.156	0.509
BMPR1A	NF1	9606.ENSP00000361107	9606.ENSP00000351015	0	0	0	0	0.088	0.092	0	0.342	0.408
BMPR1A	UQCC1	9606.ENSP00000361107	9606.ENSP00000363506	0	0	0	0	0.081	0	0	0.435	0.458
BMPR1A	GDF5	9606.ENSP00000361107	9606.ENSP00000363492	0	0	0	0	0	0.884	0.9	0.9	0.998
BOLA3	NDUFAF6	9606.ENSP00000331369	9606.ENSP00000379430	0	0	0	0	0.058	0	0	0.406	0.416
BOLA3	SDHAF3	9606.ENSP00000331369	9606.ENSP00000414066	0	0	0	0	0.146	0.309	0	0.174	0.47
CACNB3	GNG4	9606.ENSP00000301050	9606.ENSP00000398629	0	0	0	0	0	0	0.5	0	0.499
CCDC127	LRRC14B	9606.ENSP00000296824	9606.ENSP00000327675	0	0	0	0	0	0	0	0.499	0.499
CCDC47	STRADA	9606.ENSP00000225726	9606.ENSP00000336655	0	0.414	0	0	0.049	0	0	0	0.419
CCDC47	RPL37	9606.ENSP00000225726	9606.ENSP00000274242	0	0	0	0	0.044	0.814	0	0	0.815
CCDC47	RPL6	9606.ENSP00000225726	9606.ENSP00000403172	0	0	0	0	0.056	0.814	0	0	0.817
CCDC47	RPL23A	9606.ENSP00000225726	9606.ENSP00000389103	0	0	0	0	0.095	0.813	0	0	0.824
CCDC47	RPL7	9606.ENSP00000225726	9606.ENSP00000339795	0	0	0	0	0.116	0.815	0	0	0.829
CCDC47	RPL5	9606.ENSP00000225726	9606.ENSP00000359345	0	0	0	0	0.138	0.816	0	0	0.834
CCSER1	KCNIP4	9606.ENSP00000425040	9606.ENSP00000371587	0	0	0	0	0.062	0	0	0.411	0.423
CD207	CLEC4F	9606.ENSP00000386378	9606.ENSP00000272367	0	0	0	0.762	0.479	0.174	0	0.46	0.747
CD79B	SCN4A	9606.ENSP00000376544	9606.ENSP00000396320	0	0.021	0	0	0.064	0	0	0.443	0.456
COA5	TACO1	9606.ENSP00000330730	9606.ENSP00000258975	0	0	0	0	0.093	0	0	0.492	0.519
COA5	MRPS18C	9606.ENSP00000330730	9606.ENSP00000295491	0	0	0	0	0.528	0	0	0.226	0.619
COG5	HBP1	9606.ENSP00000297135	9606.ENSP00000222574	0	0	0	0	0.057	0	0	0.4	0.41
COG5	PRKAR2B	9606.ENSP00000297135	9606.ENSP00000265717	0	0	0	0	0.049	0	0	0.518	0.522
COG5	DUS4L	9606.ENSP00000297135	9606.ENSP00000265720	0	0	0	0	0.157	0	0	0.713	0.748
COG5	GDF5	9606.ENSP00000297135	9606.ENSP00000363492	0	0	0	0	0	0	0	0.4	0.4
COG5	EXOC3	9606.ENSP00000297135	9606.ENSP00000425587	0	0	0	0	0.055	0	0	0.418	0.427
COG5	GPR22	9606.ENSP00000297135	9606.ENSP00000302676	0	0	0	0	0	0	0	0.698	0.698
CPEB2	HNRNPA2B1	9606.ENSP00000443985	9606.ENSP00000346694	0	0	0	0	0	0.091	0	0.537	0.561
CSF3	THRA	9606.ENSP00000225474	9606.ENSP00000264637	0	0	0	0	0.114	0	0	0.422	0.466
CSF3	PSMC5	9606.ENSP00000225474	9606.ENSP00000310572	0	0	0	0	0.297	0.359	0	0.349	0.681
CSF3	GH1	9606.ENSP00000225474	9606.ENSP00000312673	0	0	0	0	0.042	0	0.9	0.188	0.915
DCAF7	TRPC4AP	9606.ENSP00000483236	9606.ENSP00000252015	0	0	0	0	0.06	0	0.9	0	0.901
DDX23	SNRNP27	9606.ENSP00000310723	9606.ENSP00000244227	0	0	0	0	0.087	0.815	0.54	0.287	0.937
DDX23	FTSJ3	9606.ENSP00000310723	9606.ENSP00000396673	0	0	0	0	0.513	0.221	0	0.091	0.625
DDX42	FIP1L1	9606.ENSP00000464050	9606.ENSP00000336752	0	0	0	0	0.403	0.253	0	0.055	0.543
DDX42	RPL23A	9606.ENSP00000464050	9606.ENSP00000389103	0	0	0	0	0.126	0.365	0	0.102	0.458
DIPK1A	RPL5	9606.ENSP00000359333	9606.ENSP00000359345	0	0	0	0	0	0	0	0.433	0.433
DIPK1A	EVI5	9606.ENSP00000359333	9606.ENSP00000440826	0	0.038	0	0	0.066	0	0	0.518	0.53
DLG5	RND1	9606.ENSP00000361467	9606.ENSP00000308461	0	0	0	0	0.054	0.205	0.5	0.052	0.596
DRC3	DRG2	9606.ENSP00000382140	9606.ENSP00000225729	0	0	0	0	0.05	0	0	0.431	0.437
DRC3	MYO15A	9606.ENSP00000382140	9606.ENSP00000495481	0	0	0	0	0.065	0.067	0	0.381	0.412
DRG2	FTSJ3	9606.ENSP00000225729	9606.ENSP00000396673	0	0	0	0	0.415	0	0	0	0.415
DRG2	RPL10A	9606.ENSP00000225729	9606.ENSP00000363018	0.045	0	0	0	0.43	0	0	0	0.432
DRG2	MYO15A	9606.ENSP00000225729	9606.ENSP00000495481	0	0.057	0	0	0.049	0	0	0.418	0.433
DRG2	GID4	9606.ENSP00000225729	9606.ENSP00000268719	0	0.174	0	0	0.082	0	0	0.315	0.435
DRG2	PSMC5	9606.ENSP00000225729	9606.ENSP00000310572	0	0.002	0	0	0.461	0	0	0	0.461
DRG2	RPL37	9606.ENSP00000225729	9606.ENSP00000274242	0	0	0	0	0.056	0.429	0	0.138	0.494
DRG2	RPL7	9606.ENSP00000225729	9606.ENSP00000339795	0	0	0	0	0.517	0.319	0	0	0.657
DRG2	RPL6	9606.ENSP00000225729	9606.ENSP00000403172	0	0	0	0	0.434	0.429	0	0	0.663
DRG2	RPL23A	9606.ENSP00000225729	9606.ENSP00000389103	0	0	0	0	0.456	0.507	0	0	0.72
DRG2	RPL5	9606.ENSP00000225729	9606.ENSP00000359345	0	0	0	0	0.486	0.552	0	0.042	0.76
DSG1	DSG4	9606.ENSP00000257192	9606.ENSP00000352785	0	0	0.061	0.902	0.086	0	0.5	0.432	0.724
DSG4	GSDMA	9606.ENSP00000352785	9606.ENSP00000301659	0	0	0.363	0	0	0	0	0.453	0.637
DUS4L	HBP1	9606.ENSP00000265720	9606.ENSP00000222574	0	0	0	0	0.047	0	0	0.416	0.419
DUS4L	PRKAR2B	9606.ENSP00000265720	9606.ENSP00000265717	0.05	0	0	0	0	0	0	0.516	0.521
DUS4L	GDF5	9606.ENSP00000265720	9606.ENSP00000363492	0	0	0	0	0	0	0	0.434	0.434
DUS4L	GPR22	9606.ENSP00000265720	9606.ENSP00000302676	0	0	0	0	0	0	0	0.732	0.732
EDEM2	PROCR	9606.ENSP00000363616	9606.ENSP00000216968	0	0	0	0	0.056	0	0	0.474	0.482
EDEM2	TRPC4AP	9606.ENSP00000363616	9606.ENSP00000252015	0	0.487	0	0	0.174	0	0	0.575	0.804
EDEM2	UAP1	9606.ENSP00000363616	9606.ENSP00000271469	0	0.479	0	0	0.049	0	0	0.065	0.496
EDEM2	UQCC1	9606.ENSP00000363616	9606.ENSP00000363506	0	0	0	0	0.07	0.096	0	0.348	0.404
EEF1A1	TARBP1	9606.ENSP00000339063	9606.ENSP00000040877	0	0	0	0	0.051	0.074	0	0.788	0.798
EEF1A1	SDHA	9606.ENSP00000339063	9606.ENSP00000264932	0	0	0	0	0.072	0	0.163	0.445	0.532
EEF1A1	RPL37	9606.ENSP00000339063	9606.ENSP00000274242	0	0	0	0	0.314	0.867	0.5	0.199	0.958
EEF1A1	PCBP1	9606.ENSP00000339063	9606.ENSP00000305556	0	0	0	0	0.31	0.13	0	0.959	0.973
EEF1A1	PSMC5	9606.ENSP00000339063	9606.ENSP00000310572	0	0.012	0	0	0.461	0.069	0	0.107	0.513
EEF1A1	HNRNPA2B1	9606.ENSP00000339063	9606.ENSP00000346694	0	0	0	0	0.335	0.084	0	0.344	0.566
EEF1A1	EIF6	9606.ENSP00000339063	9606.ENSP00000363559	0	0	0	0	0.252	0.188	0	0.419	0.616
EEF1A1	EIF2S2	9606.ENSP00000339063	9606.ENSP00000364119	0	0	0	0	0.454	0.071	0	0.522	0.736
EEF1A1	RPL23A	9606.ENSP00000339063	9606.ENSP00000389103	0	0	0	0	0.641	0.843	0.5	0.286	0.977
EEF1A1	RPL10A	9606.ENSP00000339063	9606.ENSP00000363018	0	0	0	0	0.692	0.864	0.5	0.362	0.984
EEF1A1	RPL6	9606.ENSP00000339063	9606.ENSP00000403172	0	0	0	0	0.838	0.898	0.5	0.394	0.994
EEF1A1	RPL5	9606.ENSP00000339063	9606.ENSP00000359345	0	0	0	0	0.903	0.84	0.5	0.505	0.995
EEF1A1	RPL7	9606.ENSP00000339063	9606.ENSP00000339795	0	0	0	0	0.848	0.884	0.5	0.578	0.995
EIF2S2	MTIF2	9606.ENSP00000364119	9606.ENSP00000263629	0	0	0	0	0.199	0.255	0	0.348	0.577
EIF2S2	RPL37	9606.ENSP00000364119	9606.ENSP00000274242	0	0	0	0	0.097	0	0.5	0.116	0.566
EIF2S2	PCBP1	9606.ENSP00000364119	9606.ENSP00000305556	0	0	0	0	0.225	0.249	0	0.152	0.464
EIF2S2	RPL7	9606.ENSP00000364119	9606.ENSP00000339795	0	0	0	0	0.38	0	0.5	0.222	0.738
EIF2S2	HNRNPA2B1	9606.ENSP00000364119	9606.ENSP00000346694	0	0	0	0	0.158	0	0	0.353	0.432
EIF2S2	IRF2BP2	9606.ENSP00000364119	9606.ENSP00000355568	0	0	0	0	0.042	0	0	0.476	0.477
EIF2S2	RPL5	9606.ENSP00000364119	9606.ENSP00000359345	0	0	0	0	0.377	0.188	0.5	0.05	0.727
EIF2S2	RPL10A	9606.ENSP00000364119	9606.ENSP00000363018	0	0	0	0	0.229	0	0.5	0.156	0.646
EIF2S2	EIF6	9606.ENSP00000364119	9606.ENSP00000363559	0	0	0	0	0.264	0	0	0.647	0.729
EIF2S2	RPL23A	9606.ENSP00000364119	9606.ENSP00000389103	0	0	0	0	0.261	0.095	0.5	0.148	0.677
EIF2S2	RPL6	9606.ENSP00000364119	9606.ENSP00000403172	0	0	0	0	0.466	0	0.5	0.249	0.782
EIF6	MTIF2	9606.ENSP00000363559	9606.ENSP00000263629	0	0	0	0	0.054	0.152	0	0.414	0.489
EIF6	RPL37	9606.ENSP00000363559	9606.ENSP00000274242	0	0	0	0	0.147	0.971	0	0.194	0.978
EIF6	RPL7	9606.ENSP00000363559	9606.ENSP00000339795	0.057	0	0	0	0.293	0.967	0	0.422	0.985
EIF6	RPL5	9606.ENSP00000363559	9606.ENSP00000359345	0.075	0	0	0	0.225	0.991	0	0.59	0.997
EIF6	RPL10A	9606.ENSP00000363559	9606.ENSP00000363018	0.115	0	0	0	0.258	0.921	0	0.358	0.962
EIF6	FTSJ3	9606.ENSP00000363559	9606.ENSP00000396673	0	0	0	0	0.141	0.945	0.54	0.233	0.981
EIF6	RPL23A	9606.ENSP00000363559	9606.ENSP00000389103	0.075	0	0	0	0.242	0.991	0	0.369	0.995
EIF6	RPL6	9606.ENSP00000363559	9606.ENSP00000403172	0.057	0	0	0	0.369	0.992	0	0.337	0.996
ERH	SNRNP27	9606.ENSP00000451080	9606.ENSP00000244227	0	0	0	0	0.432	0.076	0	0	0.452
ERH	PCBP1	9606.ENSP00000451080	9606.ENSP00000305556	0	0	0	0	0.663	0.162	0	0.053	0.709
ERH	FIP1L1	9606.ENSP00000451080	9606.ENSP00000336752	0	0	0	0	0.308	0.164	0	0.165	0.474
ERH	SLC39A9	9606.ENSP00000451080	9606.ENSP00000336887	0	0	0	0	0.049	0.342	0	0.202	0.457
ERH	HNRNPA2B1	9606.ENSP00000451080	9606.ENSP00000346694	0	0	0	0	0.667	0	0	0.146	0.703
ETV3L	LRRC71	9606.ENSP00000430271	9606.ENSP00000336661	0	0	0	0	0	0	0	0.595	0.595
ETV3L	PEAR1	9606.ENSP00000430271	9606.ENSP00000344465	0	0	0	0	0	0	0	0.404	0.404
EVI2A	RAB11FIP4	9606.ENSP00000247270	9606.ENSP00000482620	0	0	0	0	0	0	0	0.579	0.579
EVI2A	NF1	9606.ENSP00000247270	9606.ENSP00000351015	0	0	0	0	0	0.166	0	0.791	0.818
EVI2A	OMG	9606.ENSP00000247270	9606.ENSP00000247271	0	0	0	0	0.111	0	0	0.869	0.878
EVI2A	EVI2B	9606.ENSP00000247270	9606.ENSP00000333779	0	0	0.36	0	0.783	0	0	0.973	0.995
EVI2B	OMG	9606.ENSP00000333779	9606.ENSP00000247271	0	0	0	0	0.062	0	0	0.857	0.86
EVI2B	RAB11FIP4	9606.ENSP00000333779	9606.ENSP00000482620	0	0	0	0	0	0	0	0.555	0.555
EVI2B	NF1	9606.ENSP00000333779	9606.ENSP00000351015	0	0	0	0	0	0	0	0.794	0.794
EVI5	RPL5	9606.ENSP00000440826	9606.ENSP00000359345	0	0	0	0	0.053	0	0	0.618	0.623
F2RL3	NWD1	9606.ENSP00000248076	9606.ENSP00000501265	0	0	0	0	0.049	0.126	0	0.362	0.423
F2RL3	GNG4	9606.ENSP00000248076	9606.ENSP00000398629	0	0	0	0	0	0	0.5	0.092	0.526
FAM25A	MMRN2	9606.ENSP00000342790	9606.ENSP00000361097	0	0	0	0	0	0	0	0.467	0.467
FIP1L1	SCFD2	9606.ENSP00000336752	9606.ENSP00000384182	0	0	0	0	0.06	0	0	0.528	0.537
FRY	RXFP2	9606.ENSP00000445043	9606.ENSP00000298386	0	0	0	0	0.068	0	0	0.416	0.433
FTSJ3	TARBP1	9606.ENSP00000396673	9606.ENSP00000040877	0.061	0	0	0	0.244	0.052	0	0.412	0.552
FTSJ3	MTIF2	9606.ENSP00000396673	9606.ENSP00000263629	0.07	0	0	0	0.344	0.065	0	0.206	0.487
FTSJ3	RPL37	9606.ENSP00000396673	9606.ENSP00000274242	0	0	0	0	0.044	0.842	0	0.145	0.859
FTSJ3	PSMC5	9606.ENSP00000396673	9606.ENSP00000310572	0.057	0	0	0	0.331	0	0	0.161	0.424
FTSJ3	RPL7	9606.ENSP00000396673	9606.ENSP00000339795	0	0	0	0	0.605	0.715	0	0.092	0.888
FTSJ3	RPL5	9606.ENSP00000396673	9606.ENSP00000359345	0	0	0	0	0.114	0.403	0	0.318	0.608
FTSJ3	RPL10A	9606.ENSP00000396673	9606.ENSP00000363018	0	0	0	0	0.11	0.431	0	0.083	0.496
FTSJ3	RPL23A	9606.ENSP00000396673	9606.ENSP00000389103	0	0	0	0	0.12	0.949	0	0.082	0.955
FTSJ3	SMARCD2	9606.ENSP00000396673	9606.ENSP00000392617	0	0	0	0	0.164	0	0	0.366	0.448
FTSJ3	RPL6	9606.ENSP00000396673	9606.ENSP00000403172	0	0	0	0	0.109	0.899	0	0.047	0.907
GDF5	UQCC1	9606.ENSP00000363492	9606.ENSP00000363506	0	0	0	0	0.06	0	0	0.865	0.867
GGH	UBE2N	9606.ENSP00000260118	9606.ENSP00000316176	0	0	0	0	0.084	0	0	0.479	0.502
GH1	SOCS2	9606.ENSP00000312673	9606.ENSP00000481249	0	0	0	0	0	0.091	0.5	0.311	0.659
GPAT3	SREBF1	9606.ENSP00000264409	9606.ENSP00000348069	0	0	0	0	0	0.058	0	0.441	0.451
GPR22	HBP1	9606.ENSP00000302676	9606.ENSP00000222574	0	0	0	0	0	0	0	0.401	0.401
GPR22	PRKAR2B	9606.ENSP00000302676	9606.ENSP00000265717	0	0	0	0	0	0.045	0	0.502	0.504
GSDMA	LRRC3C	9606.ENSP00000301659	9606.ENSP00000367157	0	0	0	0	0	0	0	0.598	0.598
GSDMA	ZPBP2	9606.ENSP00000301659	9606.ENSP00000335384	0	0	0	0	0.072	0	0	0.65	0.661
GSDMA	ORMDL3	9606.ENSP00000301659	9606.ENSP00000377724	0	0.008	0	0	0.1	0	0	0.792	0.804
GSDMB	ZPBP2	9606.ENSP00000415049	9606.ENSP00000335384	0	0	0	0	0.068	0	0	0.954	0.955
GSDMB	LRRC3C	9606.ENSP00000415049	9606.ENSP00000367157	0	0	0	0	0	0	0	0.616	0.616
GSDMB	ORMDL3	9606.ENSP00000415049	9606.ENSP00000377724	0	0	0	0	0.3	0	0	0.961	0.971
HBP1	MTIF2	9606.ENSP00000222574	9606.ENSP00000263629	0	0	0	0	0	0	0	0.409	0.409
HEXA	NAGK	9606.ENSP00000455114	9606.ENSP00000477639	0.095	0	0	0	0.092	0	0.9	0.055	0.912
HJURP	MROH2A	9606.ENSP00000414109	9606.ENSP00000477597	0	0	0	0	0	0	0	0.431	0.431
HNRNPA2B1	PCBP1	9606.ENSP00000346694	9606.ENSP00000305556	0	0	0	0	0.684	0.195	0.4	0.779	0.961
HNRNPA2B1	RPL5	9606.ENSP00000346694	9606.ENSP00000359345	0	0	0	0	0.289	0.065	0	0.175	0.404
INPP4A	UNC50	9606.ENSP00000074304	9606.ENSP00000387146	0	0.462	0	0	0	0	0	0.138	0.517
INSRR	LRRC71	9606.ENSP00000357178	9606.ENSP00000336661	0	0	0	0	0.072	0	0	0.386	0.406
IRF2BP2	TARBP1	9606.ENSP00000355568	9606.ENSP00000040877	0	0	0	0	0.059	0	0	0.395	0.406
IRF2BP2	NTRK1	9606.ENSP00000355568	9606.ENSP00000431418	0	0	0	0	0	0.06	0	0.518	0.527
ISOC1	SLC27A6	9606.ENSP00000173527	9606.ENSP00000262462	0	0.083	0	0	0.05	0	0	0.393	0.425
KANSL2	MSL1	9606.ENSP00000415436	9606.ENSP00000462945	0	0	0	0	0	0	0.72	0.388	0.821
KCNIP4	KLHL8	9606.ENSP00000371587	9606.ENSP00000273963	0	0	0	0	0.042	0	0	0.436	0.437
KLHL8	PDCD6	9606.ENSP00000273963	9606.ENSP00000264933	0	0	0	0	0	0	0.72	0.073	0.729
LDB3	SDHA	9606.ENSP00000401437	9606.ENSP00000264932	0	0	0	0	0	0	0	0.432	0.432
LIMD2	TMA7	9606.ENSP00000259006	9606.ENSP00000397843	0	0	0	0	0.43	0	0	0	0.43
LIMD2	MPP7	9606.ENSP00000259006	9606.ENSP00000337907	0	0	0	0	0	0.045	0	0.433	0.435
LRRC14B	TMEM38A	9606.ENSP00000327675	9606.ENSP00000187762	0	0	0	0	0.086	0	0	0.449	0.475
LRRC3C	PSMD3	9606.ENSP00000367157	9606.ENSP00000264639	0	0	0	0	0	0	0	0.434	0.434
LRRC3C	ZPBP2	9606.ENSP00000367157	9606.ENSP00000335384	0	0	0	0	0	0	0	0.718	0.718
LRRC3C	ORMDL3	9606.ENSP00000367157	9606.ENSP00000377724	0	0	0	0	0	0	0	0.605	0.605
LRRC71	NTRK1	9606.ENSP00000336661	9606.ENSP00000431418	0	0	0	0	0.064	0	0	0.404	0.418
LRRC71	PEAR1	9606.ENSP00000336661	9606.ENSP00000344465	0	0.07	0	0	0.067	0	0	0.54	0.566
LRRK2	SDHA	9606.ENSP00000298910	9606.ENSP00000264932	0	0	0	0	0	0.294	0.113	0.143	0.417
LRRK2	UBE2N	9606.ENSP00000298910	9606.ENSP00000316176	0	0	0	0	0.11	0.326	0	0.079	0.4
LRRK2	RPTOR	9606.ENSP00000298910	9606.ENSP00000307272	0	0	0	0	0	0.3	0	0.193	0.411
LRRK2	RPL23A	9606.ENSP00000298910	9606.ENSP00000389103	0	0	0	0	0	0.51	0	0	0.51
LRRK2	MTHFD2	9606.ENSP00000298910	9606.ENSP00000377617	0.042	0	0	0	0	0.51	0	0	0.51
LRRK2	RPL10A	9606.ENSP00000298910	9606.ENSP00000363018	0	0	0	0	0	0.51	0	0.086	0.533
MAP3K14	PSMD3	9606.ENSP00000482657	9606.ENSP00000264639	0	0	0	0	0	0	0.4	0	0.4
MAP3K14	PSMC5	9606.ENSP00000482657	9606.ENSP00000310572	0	0	0	0	0	0	0.4	0.077	0.422
MED24	THRA	9606.ENSP00000440100	9606.ENSP00000264637	0	0	0	0	0.09	0.626	0.65	0.212	0.893
MED24	PSMD3	9606.ENSP00000440100	9606.ENSP00000264639	0	0	0	0	0.32	0	0	0.269	0.481
MED24	SREBF1	9606.ENSP00000440100	9606.ENSP00000348069	0	0	0	0	0.082	0.625	0	0.066	0.65
MRPL42	MTIF2	9606.ENSP00000449884	9606.ENSP00000263629	0	0	0	0	0.102	0.828	0.5	0.208	0.931
MRPL42	MRPS18C	9606.ENSP00000449884	9606.ENSP00000295491	0	0	0	0	0.427	0.829	0.9	0.586	0.995
MRPS18C	MTIF2	9606.ENSP00000295491	9606.ENSP00000263629	0	0	0	0	0.057	0.828	0.5	0	0.912
MRPS18C	RPL10A	9606.ENSP00000295491	9606.ENSP00000363018	0	0	0	0	0.132	0.298	0	0.158	0.442
MRPS18C	RPL23A	9606.ENSP00000295491	9606.ENSP00000389103	0	0	0	0	0.063	0.436	0	0.176	0.527
MRPS18C	RPL6	9606.ENSP00000295491	9606.ENSP00000403172	0	0	0	0	0.089	0.51	0	0.171	0.598
MTHFD2	NAGK	9606.ENSP00000377617	9606.ENSP00000477639	0	0	0	0	0.044	0.609	0	0	0.61
MTIF2	TACO1	9606.ENSP00000263629	9606.ENSP00000258975	0.117	0	0	0	0.145	0.088	0	0.556	0.654
MTIF2	UNC50	9606.ENSP00000263629	9606.ENSP00000387146	0	0.362	0	0	0.109	0	0	0	0.407
MTIF2	RPL6	9606.ENSP00000263629	9606.ENSP00000403172	0	0	0	0	0.116	0.475	0	0.156	0.574
MTIF2	RPL7	9606.ENSP00000263629	9606.ENSP00000339795	0	0	0	0	0.41	0.517	0	0.065	0.71
MTIF2	POLR3A	9606.ENSP00000263629	9606.ENSP00000361446	0.057	0	0	0	0.686	0.252	0	0.281	0.82
MTIF2	RPL10A	9606.ENSP00000263629	9606.ENSP00000363018	0.057	0	0	0	0.578	0.501	0	0.24	0.829
MTIF2	RPL23A	9606.ENSP00000263629	9606.ENSP00000389103	0	0	0	0	0.574	0.842	0	0.349	0.952
MTIF2	RPL5	9606.ENSP00000263629	9606.ENSP00000359345	0	0	0	0	0.626	0.841	0	0.349	0.957
MXD1	SIN3B	9606.ENSP00000264444	9606.ENSP00000369131	0	0	0	0	0	0.271	0	0.511	0.628
NAGK	UAP1	9606.ENSP00000477639	9606.ENSP00000271469	0.053	0	0	0	0.106	0	0	0.626	0.655
NCOA4	PCBP1	9606.ENSP00000463027	9606.ENSP00000305556	0	0	0	0	0.149	0	0	0.641	0.681
NCOA4	NTRK1	9606.ENSP00000463027	9606.ENSP00000431418	0	0	0	0	0	0	0	0.479	0.479
NDUFAF6	TACO1	9606.ENSP00000379430	9606.ENSP00000258975	0	0	0	0	0.095	0	0	0.646	0.665
NDUFAF6	SDHA	9606.ENSP00000379430	9606.ENSP00000264932	0	0	0	0	0.049	0	0	0.532	0.536
NF1	OMG	9606.ENSP00000351015	9606.ENSP00000247271	0	0	0	0	0	0	0	0.696	0.696
NF1	PSMD3	9606.ENSP00000351015	9606.ENSP00000264639	0	0	0	0	0.042	0	0.4	0	0.4
NF1	SDHA	9606.ENSP00000351015	9606.ENSP00000264932	0	0	0	0	0	0	0	0.653	0.653
NF1	RPTOR	9606.ENSP00000351015	9606.ENSP00000307272	0	0	0	0	0.117	0	0	0.4	0.447
NF1	PSMC5	9606.ENSP00000351015	9606.ENSP00000310572	0	0	0	0	0.052	0	0.4	0.091	0.437
NF1	RAB11FIP4	9606.ENSP00000351015	9606.ENSP00000482620	0	0	0	0	0	0	0	0.432	0.432
NF1	NTRK1	9606.ENSP00000351015	9606.ENSP00000431418	0	0	0	0	0.055	0.092	0	0.521	0.553
NF1	RNF213	9606.ENSP00000351015	9606.ENSP00000464087	0	0	0	0	0.062	0.043	0	0.629	0.637
NPTX1	ZPBP2	9606.ENSP00000307549	9606.ENSP00000335384	0	0	0	0	0	0.427	0	0	0.426
NR1D1	SREBF1	9606.ENSP00000246672	9606.ENSP00000348069	0	0	0	0	0.062	0	0	0.424	0.437
NR1D1	OPN4	9606.ENSP00000246672	9606.ENSP00000361141	0	0	0	0	0.06	0	0	0.532	0.541
NTRK1	RXFP2	9606.ENSP00000431418	9606.ENSP00000298386	0	0	0	0	0	0.1	0	0.386	0.424
NTRK1	TRPM8	9606.ENSP00000431418	9606.ENSP00000323926	0	0	0	0	0.055	0	0	0.424	0.433
NWD1	SIN3B	9606.ENSP00000501265	9606.ENSP00000369131	0	0.332	0	0	0	0.053	0	0.19	0.443
OMG	RAB11FIP4	9606.ENSP00000247271	9606.ENSP00000482620	0	0	0	0	0.072	0	0	0.535	0.55
OR10A2	OR10A5	9606.ENSP00000493131	9606.ENSP00000299454	0	0	0.048	0.985	0.999	0	0	0	0.999
OR10A2	OR2D3	9606.ENSP00000493131	9606.ENSP00000320560	0	0	0.062	0.924	0.711	0	0	0	0.717
OR10A5	OR2AG1	9606.ENSP00000299454	9606.ENSP00000493074	0	0	0.064	0.886	0.466	0	0	0.057	0.488
OR10A5	OR2D3	9606.ENSP00000299454	9606.ENSP00000320560	0	0	0.06	0.92	0.831	0	0	0	0.834
OR2AG1	OR2D3	9606.ENSP00000493074	9606.ENSP00000320560	0	0	0.073	0.912	0.631	0	0	0	0.643
ORMDL3	PSMD3	9606.ENSP00000377724	9606.ENSP00000264639	0	0.094	0	0	0.149	0	0	0.553	0.625
ORMDL3	ZPBP2	9606.ENSP00000377724	9606.ENSP00000335384	0	0	0	0	0.108	0	0	0.932	0.936
PCBP1	RPL5	9606.ENSP00000305556	9606.ENSP00000359345	0	0	0	0	0.227	0.175	0	0.157	0.416
PCBP1	RPL6	9606.ENSP00000305556	9606.ENSP00000403172	0	0	0	0	0.433	0.17	0	0.121	0.551
PCBP1	SNCG	9606.ENSP00000305556	9606.ENSP00000361087	0	0	0	0	0	0.292	0	0.437	0.584
PCBP1	RPL7	9606.ENSP00000305556	9606.ENSP00000339795	0	0	0	0	0.303	0.153	0	0.574	0.726
PLEKHD1	SLC39A9	9606.ENSP00000317175	9606.ENSP00000336887	0	0.301	0	0	0	0	0	0.619	0.723
POLR3A	TARBP1	9606.ENSP00000361446	9606.ENSP00000040877	0.057	0	0	0	0.401	0	0	0	0.411
POLR3A	RPL7	9606.ENSP00000361446	9606.ENSP00000339795	0.095	0	0	0	0.599	0.306	0	0.157	0.759
POLR3A	RPL5	9606.ENSP00000361446	9606.ENSP00000359345	0.12	0	0	0	0.831	0.429	0	0.262	0.929
POLR3A	RPL10A	9606.ENSP00000361446	9606.ENSP00000363018	0.102	0	0	0	0.651	0.065	0	0.24	0.748
POLR3A	RPL23A	9606.ENSP00000361446	9606.ENSP00000389103	0.12	0	0	0	0.83	0.497	0	0.332	0.943
PSMC5	PSMD3	9606.ENSP00000310572	9606.ENSP00000264639	0	0	0	0	0.703	0.999	0.72	0.75	0.999
PSMC5	SMARCD2	9606.ENSP00000310572	9606.ENSP00000392617	0	0.02	0	0	0.088	0.096	0	0.393	0.457
PSMC5	RPL6	9606.ENSP00000310572	9606.ENSP00000403172	0	0	0	0	0.531	0.073	0	0.046	0.549
PSMC5	RPL10A	9606.ENSP00000310572	9606.ENSP00000363018	0.046	0	0	0	0.628	0.062	0	0.161	0.683
PSMC5	RPL23A	9606.ENSP00000310572	9606.ENSP00000389103	0	0	0	0	0.7	0.095	0	0.122	0.74
PSMC5	RPL5	9606.ENSP00000310572	9606.ENSP00000359345	0.052	0	0	0	0.733	0.07	0	0.102	0.76
PSMC5	RPL7	9606.ENSP00000310572	9606.ENSP00000339795	0.042	0	0	0	0.663	0.091	0	0.328	0.776
PSMD3	RPL23A	9606.ENSP00000264639	9606.ENSP00000389103	0	0	0	0	0.265	0.095	0	0.17	0.4
RNF213	UBE2N	9606.ENSP00000464087	9606.ENSP00000316176	0	0	0	0	0.042	0.32	0	0.223	0.45
RPL10A	RPL37	9606.ENSP00000363018	9606.ENSP00000274242	0	0	0	0	0.833	0.967	0	0.483	0.996
RPL10A	RPL7	9606.ENSP00000363018	9606.ENSP00000339795	0.078	0	0	0	0.927	0.97	0	0.649	0.999
RPL10A	RPL5	9606.ENSP00000363018	9606.ENSP00000359345	0.115	0	0	0	0.961	0.985	0	0.596	0.999
RPL10A	RPL23A	9606.ENSP00000363018	9606.ENSP00000389103	0.115	0	0	0	0.957	0.985	0	0.584	0.999
RPL10A	RPL6	9606.ENSP00000363018	9606.ENSP00000403172	0	0	0	0	0.96	0.985	0.9	0.691	0.999
RPL23A	RPL37	9606.ENSP00000389103	9606.ENSP00000274242	0	0	0	0	0.99	0.991	0	0.579	0.999
RPL23A	RPL7	9606.ENSP00000389103	9606.ENSP00000339795	0.111	0	0	0	0.963	0.993	0	0.658	0.999
RPL23A	RPL5	9606.ENSP00000389103	9606.ENSP00000359345	0.231	0	0	0	0.991	0.995	0	0.714	0.999
RPL23A	TMA7	9606.ENSP00000389103	9606.ENSP00000397843	0	0	0	0	0.502	0	0	0.062	0.513
RPL23A	RPL6	9606.ENSP00000389103	9606.ENSP00000403172	0.111	0	0	0	0.991	0.993	0	0.811	0.999
RPL37	RPL5	9606.ENSP00000274242	9606.ENSP00000359345	0	0	0	0	0.939	0.991	0	0.6	0.999
RPL37	RPL6	9606.ENSP00000274242	9606.ENSP00000403172	0.047	0	0	0	0.976	0.991	0	0.594	0.999
RPL37	RPL7	9606.ENSP00000274242	9606.ENSP00000339795	0	0	0	0	0.895	0.989	0	0.484	0.999
RPL5	RPL7	9606.ENSP00000359345	9606.ENSP00000339795	0.111	0	0	0	0.961	0.994	0	0.797	0.999
RPL5	RPL6	9606.ENSP00000359345	9606.ENSP00000403172	0.111	0	0	0	0.991	0.994	0	0.814	0.999
RPL6	RPL7	9606.ENSP00000403172	9606.ENSP00000339795	0.069	0	0	0	0.962	0.992	0	0.892	0.999
RPTOR	STRADA	9606.ENSP00000307272	9606.ENSP00000336655	0	0	0	0	0.067	0	0	0.398	0.414
RPTOR	SREBF1	9606.ENSP00000307272	9606.ENSP00000348069	0	0	0	0	0.095	0	0	0.521	0.548
SDHA	TACO1	9606.ENSP00000264932	9606.ENSP00000258975	0.052	0	0	0	0.066	0	0	0.561	0.577
SDHA	SDHAF3	9606.ENSP00000264932	9606.ENSP00000414066	0	0	0	0	0.049	0.794	0	0.767	0.95
SETMAR	SUMF1	9606.ENSP00000373354	9606.ENSP00000272902	0	0	0	0	0.06	0.106	0	0.602	0.636
SLC1A3	SLC38A2	9606.ENSP00000265113	9606.ENSP00000256689	0	0	0	0	0.042	0.053	0	0.498	0.505
SLC1A3	SLC38A1	9606.ENSP00000265113	9606.ENSP00000449756	0	0	0	0	0	0.053	0	0.493	0.5
SLC38A1	SLC38A2	9606.ENSP00000449756	9606.ENSP00000256689	0	0	0.067	0.93	0.067	0	0.9	0.108	0.912
SLC4A5	SLC9A3	9606.ENSP00000251768	9606.ENSP00000264938	0	0	0	0	0.055	0.066	0	0.499	0.519
TACO1	UQCC1	9606.ENSP00000258975	9606.ENSP00000363506	0	0	0	0	0.096	0	0	0.427	0.46
UGT1A1	UGT1A6	9606.ENSP00000304845	9606.ENSP00000303174	0	0	0.055	0.971	0.777	0.994	0	0.061	0.998
UGT1A1	UGT1A4	9606.ENSP00000304845	9606.ENSP00000362508	0	0	0.053	0.974	0.118	0.994	0	0.057	0.994
UGT1A1	UGT1A3	9606.ENSP00000304845	9606.ENSP00000418532	0	0	0.053	0.975	0.779	0.994	0	0.06	0.998
UGT1A1	UGT1A9	9606.ENSP00000304845	9606.ENSP00000346768	0	0	0.056	0.969	0.782	0.994	0	0.067	0.998
UGT1A3	UGT1A6	9606.ENSP00000418532	9606.ENSP00000303174	0	0	0.056	0.969	0.775	0.994	0	0.064	0.998
UGT1A3	UGT1A9	9606.ENSP00000418532	9606.ENSP00000346768	0	0	0.055	0.97	0.999	0.994	0	0.06	0.999
UGT1A3	UGT1A4	9606.ENSP00000418532	9606.ENSP00000362508	0	0	0.047	0.986	0.37	0.994	0	0.053	0.996
UGT1A4	UGT1A6	9606.ENSP00000362508	9606.ENSP00000303174	0	0	0.056	0.969	0.264	0.994	0	0.068	0.995
UGT1A4	UGT1A9	9606.ENSP00000362508	9606.ENSP00000346768	0	0	0.056	0.969	0.246	0.994	0	0.07	0.995
UGT1A6	UGT1A9	9606.ENSP00000303174	9606.ENSP00000346768	0	0	0.056	0.969	0.775	0.994	0	0.07	0.998
UNC50	YIPF4	9606.ENSP00000387146	9606.ENSP00000238831	0	0	0	0	0.178	0	0	0.306	0.405

## Sheet: Rambouillet-Dorper Fst
Rambouillet-Dorper Fst STRING interactions
#node1	node2	node1_string_id	node2_string_id	neighborhood_on_chromosome	gene_fusion	phylogenetic_cooccurrence	homology	coexpression	experimentally_determined_interaction	database_annotated	automated_textmining	combined_score
ACOT1	HEATR4	9606.ENSP00000311224	9606.ENSP00000450444	0	0	0	0	0	0	0	0.588	0.588
ACOT1	ACOT4	9606.ENSP00000311224	9606.ENSP00000323071	0	0	0.053	0.974	0.067	0	0.9	0.057	0.905
ACOT1	PFKM	9606.ENSP00000311224	9606.ENSP00000496597	0.041	0	0	0	0.068	0	0.9	0.097	0.908
ACOT4	HEATR4	9606.ENSP00000323071	9606.ENSP00000450444	0	0	0	0	0.05	0	0	0.428	0.433
ACOT4	PFKM	9606.ENSP00000323071	9606.ENSP00000496597	0.041	0	0	0	0	0	0.9	0	0.9
ADA2	HDHD5	9606.ENSP00000382731	9606.ENSP00000337358	0	0.44	0	0	0.042	0	0.176	0.364	0.681
ADCK5	LRRC14	9606.ENSP00000310547	9606.ENSP00000292524	0	0	0	0	0.155	0	0	0.523	0.58
ADCK5	PPP1R16A	9606.ENSP00000310547	9606.ENSP00000292539	0	0	0	0	0.211	0	0	0.455	0.552
ADCK5	SLC39A4	9606.ENSP00000310547	9606.ENSP00000301305	0	0	0	0	0.068	0	0	0.46	0.475
ADCK5	MFSD3	9606.ENSP00000310547	9606.ENSP00000301327	0	0	0	0	0.243	0	0	0.556	0.649
ADCK5	RECQL4	9606.ENSP00000310547	9606.ENSP00000482313	0	0	0	0	0.261	0	0	0.259	0.429
ADCK5	LRRC24	9606.ENSP00000310547	9606.ENSP00000434849	0	0	0	0	0.115	0.044	0	0.443	0.488
ADCK5	TONSL	9606.ENSP00000310547	9606.ENSP00000386239	0	0	0	0	0.068	0	0	0.497	0.511
ADCK5	SLC52A2	9606.ENSP00000310547	9606.ENSP00000496184	0	0.213	0	0	0.228	0	0	0.375	0.587
ADCK5	CPSF1	9606.ENSP00000310547	9606.ENSP00000484669	0	0	0	0	0.284	0	0	0.502	0.628
ALYREF	RALY	9606.ENSP00000421592	9606.ENSP00000246194	0	0	0	0	0.322	0.133	0	0.213	0.497
ALYREF	VIRMA	9606.ENSP00000421592	9606.ENSP00000297591	0	0	0	0	0.097	0.705	0	0.6	0.884
ALYREF	STAU1	9606.ENSP00000421592	9606.ENSP00000360922	0	0	0	0	0.062	0.476	0	0.122	0.531
ALYREF	HNRNPK	9606.ENSP00000421592	9606.ENSP00000365458	0	0	0	0	0.733	0.091	0	0.567	0.885
ALYREF	NAP1L1	9606.ENSP00000421592	9606.ENSP00000477538	0	0	0	0	0.07	0.427	0	0.137	0.501
ALYREF	CPSF1	9606.ENSP00000421592	9606.ENSP00000484669	0	0	0	0	0.411	0.25	0.5	0.358	0.839
AMIGO2	KCNB1	9606.ENSP00000266581	9606.ENSP00000360806	0	0	0	0	0.076	0.365	0	0.156	0.462
AMN	TRAF3	9606.ENSP00000299155	9606.ENSP00000376500	0	0	0	0	0	0	0	0.424	0.424
AMN	CDC42BPB	9606.ENSP00000299155	9606.ENSP00000355237	0	0	0	0	0.056	0	0	0.608	0.614
ANAPC11	UBE2K	9606.ENSP00000349957	9606.ENSP00000261427	0	0	0	0	0.054	0.766	0	0.414	0.859
ANAPC11	PSMD3	9606.ENSP00000349957	9606.ENSP00000264639	0	0	0	0	0.063	0	0.4	0.042	0.414
ANAPC11	UBE2E3	9606.ENSP00000349957	9606.ENSP00000473623	0	0	0	0	0.044	0.288	0	0.219	0.422
ANAPC11	BRCA2	9606.ENSP00000349957	9606.ENSP00000369497	0	0	0	0	0	0	0.72	0.077	0.73
ARHGAP15	OXLD1	9606.ENSP00000295095	9606.ENSP00000363873	0	0	0	0	0.478	0	0	0	0.478
ARHGAP15	EVI2B	9606.ENSP00000295095	9606.ENSP00000333779	0	0	0	0	0.471	0	0	0.222	0.571
ARHGAP15	BCAP29	9606.ENSP00000295095	9606.ENSP00000368414	0	0	0	0	0.049	0.612	0	0	0.615
ARHGAP15	GTDC1	9606.ENSP00000295095	9606.ENSP00000376608	0	0	0	0	0.049	0.045	0	0.716	0.719
ARHGAP39	LRRC14	9606.ENSP00000366522	9606.ENSP00000292524	0	0	0	0	0.138	0	0	0.441	0.497
ARHGAP39	PPP1R16A	9606.ENSP00000366522	9606.ENSP00000292539	0	0	0	0	0.243	0.079	0	0.46	0.591
ARHGAP39	MFSD3	9606.ENSP00000366522	9606.ENSP00000301327	0	0	0	0	0.087	0	0	0.44	0.466
ARHGAP39	KIFC2	9606.ENSP00000366522	9606.ENSP00000301332	0	0	0	0	0.216	0	0	0.335	0.456
ARHGAP39	SENP1	9606.ENSP00000366522	9606.ENSP00000394791	0	0	0	0	0	0.045	0.4	0	0.402
ARHGAP39	LRRC24	9606.ENSP00000366522	9606.ENSP00000434849	0	0	0	0	0.073	0.045	0	0.392	0.415
ARHGAP39	TONSL	9606.ENSP00000366522	9606.ENSP00000386239	0	0	0	0	0.066	0.091	0	0.372	0.42
ARHGAP39	SLIT2	9606.ENSP00000366522	9606.ENSP00000422591	0	0	0	0	0.064	0.045	0.5	0.199	0.594
ARHGAP39	CPSF1	9606.ENSP00000366522	9606.ENSP00000484669	0	0	0	0	0.123	0	0	0.633	0.664
ARHGDIA	OMG	9606.ENSP00000463939	9606.ENSP00000247271	0	0	0	0	0	0	0.5	0.492	0.735
ARHGDIA	P4HB	9606.ENSP00000463939	9606.ENSP00000327801	0	0	0	0	0.24	0	0	0.325	0.465
ARHGDIA	KANK1	9606.ENSP00000463939	9606.ENSP00000477725	0	0	0	0	0	0.091	0	0.636	0.655
ASB8	COMMD5	9606.ENSP00000445622	9606.ENSP00000394331	0	0	0	0	0	0	0.5	0.047	0.503
ASPSCR1	SPATA5L1	9606.ENSP00000306625	9606.ENSP00000305494	0	0	0	0	0.053	0.499	0	0.184	0.579
ASPSCR1	RECQL4	9606.ENSP00000306625	9606.ENSP00000482313	0	0	0	0	0.131	0	0	0.425	0.48
ASPSCR1	NPLOC4	9606.ENSP00000306625	9606.ENSP00000331487	0	0	0	0	0.086	0.994	0	0.493	0.997
BCDIN3D	FAIM2	9606.ENSP00000335201	9606.ENSP00000321951	0	0	0	0	0	0	0	0.764	0.764
BMPR1A	NF1	9606.ENSP00000361107	9606.ENSP00000351015	0	0	0	0	0.088	0.092	0	0.342	0.408
BMPR1A	BRCA2	9606.ENSP00000361107	9606.ENSP00000369497	0	0	0	0	0.047	0	0	0.461	0.464
BMPR1A	UBE2E3	9606.ENSP00000361107	9606.ENSP00000473623	0	0	0	0	0.106	0.088	0	0.471	0.531
BMPR1A	ZMYND11	9606.ENSP00000361107	9606.ENSP00000371003	0	0	0	0	0.124	0.318	0	0.527	0.693
BNIP3	MFF	9606.ENSP00000357625	9606.ENSP00000302037	0	0	0	0	0.05	0	0	0.683	0.686
BNIP3	ERO1A	9606.ENSP00000357625	9606.ENSP00000379042	0	0	0	0	0.21	0	0	0.331	0.449
BRCA2	PDGFRA	9606.ENSP00000369497	9606.ENSP00000257290	0	0	0	0	0	0	0	0.419	0.419
BRCA2	PSMD3	9606.ENSP00000369497	9606.ENSP00000264639	0	0	0	0	0	0.295	0	0.553	0.672
BRCA2	SHLD2	9606.ENSP00000369497	9606.ENSP00000298786	0	0	0	0	0.059	0	0	0.417	0.428
BRCA2	RAD54B	9606.ENSP00000369497	9606.ENSP00000336606	0	0	0	0	0.139	0.073	0	0.835	0.857
BRCA2	NF1	9606.ENSP00000369497	9606.ENSP00000351015	0	0	0	0	0.05	0	0	0.748	0.75
BRCA2	PRDM1	9606.ENSP00000369497	9606.ENSP00000358092	0	0	0	0	0.044	0	0	0.415	0.417
BRCA2	ZMYND11	9606.ENSP00000369497	9606.ENSP00000371003	0	0	0	0	0	0	0	0.442	0.442
BRCA2	RECQL4	9606.ENSP00000369497	9606.ENSP00000482313	0	0	0	0	0.146	0	0	0.578	0.624
BRCA2	FSBP	9606.ENSP00000369497	9606.ENSP00000483397	0	0	0	0	0.086	0.073	0	0.824	0.838
CACNA1C	GRIN2B	9606.ENSP00000266376	9606.ENSP00000477455	0	0	0	0	0.08	0	0	0.419	0.443
CACNA1C	STIM2	9606.ENSP00000266376	9606.ENSP00000417569	0	0	0	0	0	0	0	0.654	0.654
CACNA1C	KCNB1	9606.ENSP00000266376	9606.ENSP00000360806	0	0	0	0	0.071	0.249	0	0.595	0.693
CANT1	LGALS3BP	9606.ENSP00000307674	9606.ENSP00000262776	0	0.794	0	0	0.053	0	0	0	0.797
CANT1	PDE6G	9606.ENSP00000307674	9606.ENSP00000328412	0	0	0	0	0	0	0.65	0	0.65
CBLL1	VIRMA	9606.ENSP00000401277	9606.ENSP00000297591	0	0	0	0	0.074	0.868	0.9	0.997	0.999
CBLL1	CPSF1	9606.ENSP00000401277	9606.ENSP00000484669	0	0	0	0	0	0.319	0	0.258	0.473
CCDC137	RPL8	9606.ENSP00000329360	9606.ENSP00000262584	0	0	0	0	0.062	0.607	0	0	0.615
CCDC137	DDX27	9606.ENSP00000329360	9606.ENSP00000483495	0	0	0	0	0.241	0.24	0	0.419	0.635
CCSER1	GRID2	9606.ENSP00000425040	9606.ENSP00000282020	0	0	0	0	0.068	0	0	0.396	0.413
CCSER1	LCORL	9606.ENSP00000425040	9606.ENSP00000371661	0	0	0	0	0.061	0	0	0.415	0.427
CDC42BPB	EML1	9606.ENSP00000355237	9606.ENSP00000334314	0	0	0	0	0.09	0.067	0	0.387	0.434
CDC42BPB	FMNL3	9606.ENSP00000355237	9606.ENSP00000335655	0	0	0	0	0	0.091	0.4	0.056	0.44
CDC42BPB	GRIN2B	9606.ENSP00000355237	9606.ENSP00000477455	0	0	0	0	0	0	0	0.402	0.402
CDC42BPB	TRAF3	9606.ENSP00000355237	9606.ENSP00000376500	0	0	0	0	0.064	0.09	0	0.603	0.632
CELF4	RBFOX3	9606.ENSP00000410584	9606.ENSP00000463653	0	0	0	0	0.22	0	0	0.3	0.431
CENPX	RBBP4	9606.ENSP00000464357	9606.ENSP00000362592	0	0	0	0	0.054	0.076	0.5	0.064	0.536
CHMP4B	VPS28	9606.ENSP00000217402	9606.ENSP00000366565	0	0	0	0	0.082	0	0.9	0.434	0.943
CHMP4B	HGS	9606.ENSP00000217402	9606.ENSP00000331201	0	0	0	0	0.106	0.091	0.9	0.504	0.954
CKAP2L	NCAPG	9606.ENSP00000305204	9606.ENSP00000251496	0	0	0	0	0.771	0	0	0.431	0.864
CKAP2L	MCM4	9606.ENSP00000305204	9606.ENSP00000262105	0	0	0	0	0.328	0	0	0.214	0.449
COL2A1	P4HB	9606.ENSP00000369889	9606.ENSP00000327801	0	0	0	0	0	0.049	0.5	0.114	0.542
COL2A1	SOX6	9606.ENSP00000369889	9606.ENSP00000379644	0	0	0	0	0.049	0	0	0.826	0.828
COMMD5	RPL8	9606.ENSP00000394331	9606.ENSP00000262584	0	0	0	0	0.084	0.572	0	0.398	0.743
COMMD5	LRRC14	9606.ENSP00000394331	9606.ENSP00000292524	0	0	0	0	0.209	0	0	0.391	0.498
COMMD5	ZNF34	9606.ENSP00000394331	9606.ENSP00000341528	0	0	0	0	0.075	0	0	0.393	0.414
COMMD5	RPL10A	9606.ENSP00000394331	9606.ENSP00000363018	0	0	0	0	0.049	0.476	0	0	0.48
COMMD5	DCAF16	9606.ENSP00000394331	9606.ENSP00000371682	0	0	0	0	0	0	0.5	0	0.499
COMMD5	RPS8	9606.ENSP00000394331	9606.ENSP00000379888	0	0	0	0	0.055	0.572	0	0.125	0.615
COMMD5	RPL6	9606.ENSP00000394331	9606.ENSP00000403172	0	0	0	0	0.054	0.572	0	0	0.577
COX11	ELP4	9606.ENSP00000299335	9606.ENSP00000379267	0	0	0	0	0.252	0	0	0.392	0.526
CPSF1	SSU72	9606.ENSP00000484669	9606.ENSP00000291386	0	0	0	0	0.057	0.586	0.65	0.518	0.925
CPSF1	LRRC14	9606.ENSP00000484669	9606.ENSP00000292524	0	0	0	0	0.296	0	0	0.354	0.526
CPSF1	PPP1R16A	9606.ENSP00000484669	9606.ENSP00000292539	0	0	0	0	0.209	0	0	0.464	0.558
CPSF1	MFSD3	9606.ENSP00000484669	9606.ENSP00000301327	0	0	0	0	0.249	0	0	0.407	0.535
CPSF1	HNRNPK	9606.ENSP00000484669	9606.ENSP00000365458	0	0	0	0	0.382	0	0	0.223	0.499
CPSF1	TONSL	9606.ENSP00000484669	9606.ENSP00000386239	0	0	0	0	0.157	0	0	0.431	0.5
CPSF1	SLC52A2	9606.ENSP00000484669	9606.ENSP00000496184	0	0	0	0	0.181	0	0	0.339	0.436
CSF3	THRA	9606.ENSP00000225474	9606.ENSP00000264637	0	0	0	0	0.114	0	0	0.422	0.466
CSF3	GPT	9606.ENSP00000225474	9606.ENSP00000378408	0	0	0	0	0	0	0	0.57	0.57
CSF3	GHR	9606.ENSP00000225474	9606.ENSP00000483403	0	0	0	0	0	0	0.65	0.132	0.683
CSF3	IL17RA	9606.ENSP00000225474	9606.ENSP00000320936	0	0	0	0	0	0	0	0.726	0.726
CSF3	PDGFRA	9606.ENSP00000225474	9606.ENSP00000257290	0	0	0	0	0.087	0	0.65	0.292	0.754
CSF3	IL6ST	9606.ENSP00000225474	9606.ENSP00000370698	0	0	0	0	0	0	0.65	0.527	0.827
CYP27B1	MED24	9606.ENSP00000228606	9606.ENSP00000440100	0	0	0	0	0.06	0.554	0.175	0.103	0.648
DCAF16	MED28	9606.ENSP00000371682	9606.ENSP00000237380	0	0	0	0	0.082	0	0	0.544	0.563
DCAF16	NCAPG	9606.ENSP00000371682	9606.ENSP00000251496	0	0	0	0	0.044	0	0	0.722	0.723
DCAF16	FAM184B	9606.ENSP00000371682	9606.ENSP00000265018	0	0	0	0	0.049	0	0	0.757	0.759
DCAF16	LCORL	9606.ENSP00000371682	9606.ENSP00000371661	0	0	0	0	0.05	0	0	0.713	0.716
DDX27	ZNFX1	9606.ENSP00000483495	9606.ENSP00000360817	0	0	0	0	0.06	0.163	0	0.377	0.467
DDX27	STAU1	9606.ENSP00000483495	9606.ENSP00000360922	0	0	0	0	0.084	0.482	0	0.175	0.574
DDX27	RPL10A	9606.ENSP00000483495	9606.ENSP00000363018	0	0	0	0	0.132	0.632	0	0.095	0.686
DDX4	PRDM1	9606.ENSP00000424838	9606.ENSP00000358092	0	0	0	0	0	0	0	0.547	0.547
DDX4	IL31RA	9606.ENSP00000424838	9606.ENSP00000498630	0	0.148	0	0	0.056	0	0	0.722	0.757
DIP2C	ZMYND11	9606.ENSP00000280886	9606.ENSP00000371003	0	0	0	0	0.063	0	0	0.595	0.604
DOCK8	IL17RA	9606.ENSP00000394888	9606.ENSP00000320936	0	0	0	0	0.164	0	0	0.373	0.454
DOCK8	KANK1	9606.ENSP00000394888	9606.ENSP00000477725	0	0.002	0	0	0.06	0	0	0.934	0.935
DSC3	LDB3	9606.ENSP00000353608	9606.ENSP00000401437	0	0	0	0	0	0	0	0.436	0.436
DUOX1	DUOXA1	9606.ENSP00000317997	9606.ENSP00000267803	0	0.009	0.201	0	0.774	0.923	0	0.99	0.999
DUOX1	SLC28A2	9606.ENSP00000317997	9606.ENSP00000315006	0	0	0	0	0.05	0	0	0.764	0.766
DUOX1	SLC26A4	9606.ENSP00000317997	9606.ENSP00000494017	0	0	0	0	0.042	0	0	0.525	0.526
DUOX1	GATM	9606.ENSP00000317997	9606.ENSP00000379895	0	0	0	0	0.12	0.046	0	0.727	0.751
DUOX1	DUOX2	9606.ENSP00000317997	9606.ENSP00000373691	0	0	0.051	0.979	0.122	0	0.9	0.603	0.962
DUOX1	DUOXA2	9606.ENSP00000317997	9606.ENSP00000319705	0	0.026	0.211	0	0.099	0.263	0.9	0.985	0.999
DUOX2	DUOXA1	9606.ENSP00000373691	9606.ENSP00000267803	0	0.009	0	0	0.16	0.263	0	0.971	0.981
DUOX2	SLC28A2	9606.ENSP00000373691	9606.ENSP00000315006	0	0	0	0	0.057	0	0	0.721	0.725
DUOX2	DUOXA2	9606.ENSP00000373691	9606.ENSP00000319705	0	0.026	0.217	0	0.78	0.555	0.9	0.997	0.999
DUOX2	GATM	9606.ENSP00000373691	9606.ENSP00000379895	0	0	0	0	0.114	0.046	0	0.684	0.71
DUOX2	SLC26A4	9606.ENSP00000373691	9606.ENSP00000494017	0	0	0	0	0.074	0	0	0.817	0.823
DUOXA1	SLC26A4	9606.ENSP00000267803	9606.ENSP00000494017	0	0	0	0	0.042	0	0	0.543	0.543
DUOXA1	NUMB	9606.ENSP00000267803	9606.ENSP00000451300	0	0	0	0	0	0.146	0	0.599	0.642
DUOXA1	DUOXA2	9606.ENSP00000267803	9606.ENSP00000319705	0	0	0.067	0.945	0.117	0	0	0.606	0.647
DUOXA2	NUMB	9606.ENSP00000319705	9606.ENSP00000451300	0	0	0	0	0	0.146	0	0.407	0.471
DUOXA2	SLC26A4	9606.ENSP00000319705	9606.ENSP00000494017	0	0	0	0	0.064	0	0	0.851	0.854
EEF1A1	EIF2S3	9606.ENSP00000339063	9606.ENSP00000253039	0	0	0	0	0.543	0.174	0	0.425	0.764
EEF1A1	RPL8	9606.ENSP00000339063	9606.ENSP00000262584	0	0	0	0	0.638	0.8	0.5	0.673	0.986
EEF1A1	SSU72	9606.ENSP00000339063	9606.ENSP00000291386	0	0	0	0	0.06	0	0	0.798	0.802
EEF1A1	P4HB	9606.ENSP00000339063	9606.ENSP00000327801	0	0	0	0	0.095	0.066	0	0.518	0.558
EEF1A1	STAU1	9606.ENSP00000339063	9606.ENSP00000360922	0	0	0	0	0.049	0.333	0	0.145	0.411
EEF1A1	PPIA	9606.ENSP00000339063	9606.ENSP00000419425	0	0	0	0	0.472	0.045	0	0.414	0.679
EEF1A1	EIF2S2	9606.ENSP00000339063	9606.ENSP00000364119	0	0	0	0	0.454	0.071	0	0.522	0.736
EEF1A1	HNRNPK	9606.ENSP00000339063	9606.ENSP00000365458	0	0	0	0	0.33	0.205	0	0.553	0.741
EEF1A1	RAN	9606.ENSP00000339063	9606.ENSP00000446215	0	0	0	0	0.604	0	0.9	0.389	0.973
EEF1A1	RPL10A	9606.ENSP00000339063	9606.ENSP00000363018	0	0	0	0	0.692	0.864	0.5	0.362	0.984
EEF1A1	RPL9	9606.ENSP00000339063	9606.ENSP00000494697	0	0	0	0	0.799	0.898	0.5	0.365	0.992
EEF1A1	RPL6	9606.ENSP00000339063	9606.ENSP00000403172	0	0	0	0	0.838	0.898	0.5	0.394	0.994
EEF1A1	RPS8	9606.ENSP00000339063	9606.ENSP00000379888	0	0	0	0	0.844	0.917	0.5	0.388	0.995
EIF2S2	RALY	9606.ENSP00000364119	9606.ENSP00000246194	0	0	0	0	0.083	0	0	0.933	0.936
EIF2S2	EIF2S3	9606.ENSP00000364119	9606.ENSP00000253039	0	0	0	0	0.665	0.997	0.9	0.999	0.999
EIF2S2	RPL8	9606.ENSP00000364119	9606.ENSP00000262584	0	0	0	0	0.256	0	0.5	0.231	0.689
EIF2S2	MTIF2	9606.ENSP00000364119	9606.ENSP00000263629	0	0	0	0	0.199	0.255	0	0.348	0.577
EIF2S2	RPL10A	9606.ENSP00000364119	9606.ENSP00000363018	0	0	0	0	0.229	0	0.5	0.156	0.646
EIF2S2	RAN	9606.ENSP00000364119	9606.ENSP00000446215	0	0	0	0	0.488	0.292	0	0	0.622
EIF2S2	RPL9	9606.ENSP00000364119	9606.ENSP00000494697	0	0	0	0	0.432	0	0.5	0.104	0.723
EIF2S2	RPL6	9606.ENSP00000364119	9606.ENSP00000403172	0	0	0	0	0.466	0	0.5	0.249	0.782
EIF2S2	RPS8	9606.ENSP00000364119	9606.ENSP00000379888	0	0	0	0	0.485	0.978	0.5	0.076	0.994
EIF2S3	RALY	9606.ENSP00000253039	9606.ENSP00000246194	0	0	0	0	0.101	0.16	0	0.371	0.483
EIF2S3	P4HB	9606.ENSP00000253039	9606.ENSP00000327801	0	0	0	0	0.094	0.049	0	0.368	0.408
EIF2S3	RAN	9606.ENSP00000253039	9606.ENSP00000446215	0	0	0	0	0.468	0	0	0.119	0.511
EIF2S3	MTIF2	9606.ENSP00000253039	9606.ENSP00000263629	0.102	0	0	0	0.307	0.303	0	0.204	0.608
EIF2S3	RPL10A	9606.ENSP00000253039	9606.ENSP00000363018	0	0	0	0	0.373	0.196	0.5	0.102	0.743
EIF2S3	RPL6	9606.ENSP00000253039	9606.ENSP00000403172	0	0	0	0	0.576	0.217	0.5	0.094	0.83
EIF2S3	RPL9	9606.ENSP00000253039	9606.ENSP00000494697	0	0	0	0	0.513	0.415	0.5	0.126	0.859
EIF2S3	RPL8	9606.ENSP00000253039	9606.ENSP00000262584	0	0	0	0	0.461	0.505	0.5	0.203	0.879
EIF2S3	RPS8	9606.ENSP00000253039	9606.ENSP00000379888	0	0	0	0	0.652	0.965	0.5	0.22	0.994
ELP4	PAX6	9606.ENSP00000379267	9606.ENSP00000492024	0	0	0	0	0	0	0	0.832	0.832
EPB41L4B	ZNF641	9606.ENSP00000363694	9606.ENSP00000437832	0	0	0	0	0	0	0	0.497	0.497
ERO1A	P4HB	9606.ENSP00000379042	9606.ENSP00000327801	0	0	0	0	0.141	0.839	0.9	0.767	0.996
ERO1A	TMBIM6	9606.ENSP00000379042	9606.ENSP00000389277	0	0	0	0	0.06	0	0	0.418	0.429
EVI2A	RAB11FIP4	9606.ENSP00000247270	9606.ENSP00000482620	0	0	0	0	0	0	0	0.579	0.579
EVI2A	NF1	9606.ENSP00000247270	9606.ENSP00000351015	0	0	0	0	0	0.166	0	0.791	0.818
EVI2A	OMG	9606.ENSP00000247270	9606.ENSP00000247271	0	0	0	0	0.111	0	0	0.869	0.878
EVI2A	EVI2B	9606.ENSP00000247270	9606.ENSP00000333779	0	0	0.36	0	0.783	0	0	0.973	0.995
EVI2B	OMG	9606.ENSP00000333779	9606.ENSP00000247271	0	0	0	0	0.062	0	0	0.857	0.86
EVI2B	RAB11FIP4	9606.ENSP00000333779	9606.ENSP00000482620	0	0	0	0	0	0	0	0.555	0.555
EVI2B	NF1	9606.ENSP00000333779	9606.ENSP00000351015	0	0	0	0	0	0	0	0.794	0.794
EVL	SLIT2	9606.ENSP00000376652	9606.ENSP00000422591	0	0	0	0	0.054	0	0.5	0.129	0.552
EXOC3L4	TNFAIP2	9606.ENSP00000369409	9606.ENSP00000452634	0	0	0	0.606	0.061	0	0.54	0.199	0.623
FAIM2	TMBIM6	9606.ENSP00000321951	9606.ENSP00000389277	0	0	0	0	0.068	0	0	0.669	0.678
FAM184B	LAP3	9606.ENSP00000265018	9606.ENSP00000226299	0	0	0	0	0	0	0	0.441	0.441
FAM184B	MED28	9606.ENSP00000265018	9606.ENSP00000237380	0	0	0	0	0.047	0	0	0.591	0.594
FAM184B	NCAPG	9606.ENSP00000265018	9606.ENSP00000251496	0	0	0	0	0	0.045	0	0.746	0.747
FAM184B	LCORL	9606.ENSP00000265018	9606.ENSP00000371661	0	0	0	0	0.047	0	0	0.775	0.777
FAM186B	NCKAP5L	9606.ENSP00000257894	9606.ENSP00000337998	0	0	0	0	0.052	0	0	0.471	0.477
FAM25A	MMRN2	9606.ENSP00000342790	9606.ENSP00000361097	0	0	0	0	0	0	0	0.467	0.467
FOXH1	PPP1R16A	9606.ENSP00000366534	9606.ENSP00000292539	0	0	0	0	0	0.059	0	0.39	0.402
FOXP1	HDAC7	9606.ENSP00000484803	9606.ENSP00000080059	0	0	0	0	0.067	0.05	0	0.466	0.485
FOXP1	PRDM1	9606.ENSP00000484803	9606.ENSP00000358092	0	0	0	0	0.054	0.166	0	0.448	0.527
FOXP1	PAX6	9606.ENSP00000484803	9606.ENSP00000492024	0	0	0	0	0	0.192	0	0.473	0.556
FRY	RXFP2	9606.ENSP00000445043	9606.ENSP00000298386	0	0	0	0	0.068	0	0	0.416	0.433
FSBP	NF1	9606.ENSP00000483397	9606.ENSP00000351015	0	0	0	0	0.055	0.052	0	0.46	0.474
FSBP	RECQL4	9606.ENSP00000483397	9606.ENSP00000482313	0.048	0	0	0	0.085	0.401	0	0.431	0.663
GATM	GLUD1	9606.ENSP00000379895	9606.ENSP00000277865	0	0	0	0	0.043	0.053	0.8	0.05	0.804
GATM	SPATA5L1	9606.ENSP00000379895	9606.ENSP00000305494	0	0	0	0	0	0.071	0	0.585	0.598
GATM	SLC28A2	9606.ENSP00000379895	9606.ENSP00000315006	0	0	0	0	0	0	0	0.773	0.773
GCGR	SLC38A4	9606.ENSP00000383558	9606.ENSP00000266579	0	0	0	0	0.092	0	0	0.391	0.424
GLUD1	PYCR1	9606.ENSP00000277865	9606.ENSP00000384949	0.042	0	0	0	0.044	0	0	0.429	0.431
GLUD1	PFKM	9606.ENSP00000277865	9606.ENSP00000496597	0.047	0	0	0	0.079	0.071	0	0.437	0.48
GLUD1	GPT	9606.ENSP00000277865	9606.ENSP00000378408	0.052	0	0	0	0.067	0	0.918	0.486	0.958
GMDS	UGDH	9606.ENSP00000370194	9606.ENSP00000319501	0.231	0	0	0	0.079	0	0	0.589	0.683
GPRIN2	SYT15	9606.ENSP00000363436	9606.ENSP00000363441	0	0	0	0	0.083	0	0	0.536	0.556
GPRIN2	GRIN2B	9606.ENSP00000363436	9606.ENSP00000477455	0	0	0	0	0	0	0	0.571	0.571
GPRIN2	NPY4R2	9606.ENSP00000363436	9606.ENSP00000490174	0	0	0	0	0	0	0	0.649	0.649
GPT	LGALS3BP	9606.ENSP00000378408	9606.ENSP00000262776	0	0	0	0	0	0	0	0.522	0.522
GPT	PPP1R16A	9606.ENSP00000378408	9606.ENSP00000292539	0	0.693	0	0	0.141	0.053	0	0.047	0.731
GPT	PYCR1	9606.ENSP00000378408	9606.ENSP00000384949	0.045	0	0	0	0.184	0	0	0.293	0.401
GRID2	GRIN2B	9606.ENSP00000282020	9606.ENSP00000477455	0	0	0	0.586	0.138	0.137	0.54	0.217	0.696
GRIN2B	THRA	9606.ENSP00000477455	9606.ENSP00000264637	0	0	0	0	0	0	0	0.428	0.428
GRIN2B	KCNB1	9606.ENSP00000477455	9606.ENSP00000360806	0	0	0	0	0.145	0	0	0.395	0.461
GRIN2B	RBFOX3	9606.ENSP00000477455	9606.ENSP00000463653	0	0	0	0	0.189	0	0	0.571	0.637
GRIN2B	SNCA	9606.ENSP00000477455	9606.ENSP00000500990	0	0	0	0	0.063	0.292	0	0.41	0.574
GSDMA	LRRC3C	9606.ENSP00000301659	9606.ENSP00000367157	0	0	0	0	0	0	0	0.598	0.598
GSDMA	ZPBP2	9606.ENSP00000301659	9606.ENSP00000335384	0	0	0	0	0.072	0	0	0.65	0.661
GSDMA	ORMDL3	9606.ENSP00000301659	9606.ENSP00000377724	0	0.008	0	0	0.1	0	0	0.792	0.804
GSDMB	ZPBP2	9606.ENSP00000415049	9606.ENSP00000335384	0	0	0	0	0.068	0	0	0.954	0.955
GSDMB	LRRC3C	9606.ENSP00000415049	9606.ENSP00000367157	0	0	0	0	0	0	0	0.616	0.616
GSDMB	ORMDL3	9606.ENSP00000415049	9606.ENSP00000377724	0	0	0	0	0.3	0	0	0.961	0.971
HDAC7	SIRT7	9606.ENSP00000080059	9606.ENSP00000329466	0	0	0	0	0.044	0.137	0	0.556	0.602
HDAC7	RBBP4	9606.ENSP00000080059	9606.ENSP00000362592	0	0	0	0	0.065	0.307	0.5	0.259	0.728
HDHD5	TMEM121B	9606.ENSP00000337358	9606.ENSP00000329318	0	0.041	0	0	0.045	0	0	0.546	0.549
HEATR4	RIOX1	9606.ENSP00000450444	9606.ENSP00000477507	0	0	0	0	0	0	0	0.429	0.429
HGS	PTPN3	9606.ENSP00000331201	9606.ENSP00000363667	0	0	0	0	0	0.06	0.4	0.073	0.431
HGS	NPLOC4	9606.ENSP00000331201	9606.ENSP00000331487	0	0	0	0	0.214	0.079	0	0.318	0.464
HGS	VPS28	9606.ENSP00000331201	9606.ENSP00000366565	0	0	0	0	0.074	0.14	0.9	0.795	0.981
HNRNPK	RALY	9606.ENSP00000365458	9606.ENSP00000246194	0	0	0	0	0.324	0.517	0	0.582	0.852
HNRNPK	VIRMA	9606.ENSP00000365458	9606.ENSP00000297591	0	0	0	0	0.147	0.292	0	0.128	0.428
HNRNPK	STAU1	9606.ENSP00000365458	9606.ENSP00000360922	0	0	0	0	0.138	0.292	0	0.363	0.577
HNRNPK	RAN	9606.ENSP00000365458	9606.ENSP00000446215	0	0	0	0	0.353	0	0	0.119	0.405
HNRNPK	RPL6	9606.ENSP00000365458	9606.ENSP00000403172	0	0	0	0	0.351	0.07	0	0.125	0.425
HNRNPK	PPIA	9606.ENSP00000365458	9606.ENSP00000419425	0	0	0	0	0.259	0.292	0	0.079	0.474
HNRNPK	PSIP1	9606.ENSP00000365458	9606.ENSP00000370114	0	0	0	0	0.074	0.066	0	0.517	0.546
IL17RA	TRAF3	9606.ENSP00000320936	9606.ENSP00000376500	0	0	0	0	0.065	0.301	0	0.825	0.876
IL6ST	PDGFRA	9606.ENSP00000370698	9606.ENSP00000257290	0	0	0	0	0.076	0	0	0.461	0.481
IL6ST	TIMP2	9606.ENSP00000370698	9606.ENSP00000262768	0	0	0	0	0.067	0	0	0.385	0.401
KCNB1	KCNH3	9606.ENSP00000360806	9606.ENSP00000257981	0	0	0	0	0.128	0	0	0.453	0.502
KCNB1	RPL8	9606.ENSP00000360806	9606.ENSP00000262584	0	0	0	0	0.244	0.289	0	0.08	0.462
KCNB1	RPL10A	9606.ENSP00000360806	9606.ENSP00000363018	0	0	0	0	0.245	0.289	0	0.091	0.469
KCNB1	RPL6	9606.ENSP00000360806	9606.ENSP00000403172	0.047	0	0	0	0.294	0.271	0	0.082	0.489
KCNB1	RPL9	9606.ENSP00000360806	9606.ENSP00000494697	0	0	0	0	0.293	0.298	0	0.09	0.508
KCNB1	RPS8	9606.ENSP00000360806	9606.ENSP00000379888	0	0	0	0	0.311	0.324	0	0.083	0.535
KIFC2	LRRC14	9606.ENSP00000301332	9606.ENSP00000292524	0	0	0	0	0.169	0	0	0.389	0.471
KIFC2	PPP1R16A	9606.ENSP00000301332	9606.ENSP00000292539	0	0	0	0	0.27	0.068	0	0.397	0.554
KIFC2	MFSD3	9606.ENSP00000301332	9606.ENSP00000301327	0	0	0	0	0.134	0	0	0.389	0.448
KIFC2	TONSL	9606.ENSP00000301332	9606.ENSP00000386239	0	0	0	0	0.096	0.068	0	0.364	0.417
KIFC2	LRRC24	9606.ENSP00000301332	9606.ENSP00000434849	0	0	0	0	0.12	0.045	0	0.404	0.456
LAP3	NCAPG	9606.ENSP00000226299	9606.ENSP00000251496	0	0	0	0	0.063	0	0	0.527	0.538
LAP3	MED28	9606.ENSP00000226299	9606.ENSP00000237380	0	0.432	0	0	0.056	0	0	0.273	0.577
LAP3	LCORL	9606.ENSP00000226299	9606.ENSP00000371661	0	0	0	0	0.042	0	0	0.613	0.613
LAP3	PYCR1	9606.ENSP00000226299	9606.ENSP00000384949	0.045	0	0	0	0.042	0	0.9	0.062	0.902
LCORL	MED28	9606.ENSP00000371661	9606.ENSP00000237380	0	0	0	0	0.056	0	0	0.481	0.489
LCORL	NCAPG	9606.ENSP00000371661	9606.ENSP00000251496	0	0	0	0	0.068	0	0	0.86	0.864
LCORL	RXFP2	9606.ENSP00000371661	9606.ENSP00000298386	0	0	0	0	0.046	0	0	0.423	0.426
LIAS	SMIM14	9606.ENSP00000492260	9606.ENSP00000295958	0	0	0	0	0.048	0	0	0.57	0.574
LIAS	RPL9	9606.ENSP00000492260	9606.ENSP00000494697	0	0	0	0	0.048	0	0	0.425	0.429
LRRC14	TONSL	9606.ENSP00000292524	9606.ENSP00000386239	0	0	0	0	0.06	0	0	0.419	0.43
LRRC14	RECQL4	9606.ENSP00000292524	9606.ENSP00000482313	0	0	0	0	0.187	0	0	0.365	0.461
LRRC14	MFSD3	9606.ENSP00000292524	9606.ENSP00000301327	0	0	0	0	0.215	0	0	0.513	0.601
LRRC14	PPP1R16A	9606.ENSP00000292524	9606.ENSP00000292539	0	0	0	0	0.137	0	0	0.587	0.628
LRRC14	LRRC24	9606.ENSP00000292524	9606.ENSP00000434849	0	0	0	0	0.068	0	0	0.645	0.655
LRRC24	PPP1R16A	9606.ENSP00000434849	9606.ENSP00000292539	0	0	0	0	0.067	0.093	0	0.475	0.517
LRRC24	MFSD3	9606.ENSP00000434849	9606.ENSP00000301327	0	0	0	0	0.08	0	0	0.54	0.559
LRRC3C	PSMD3	9606.ENSP00000367157	9606.ENSP00000264639	0	0	0	0	0	0	0	0.434	0.434
LRRC3C	ZPBP2	9606.ENSP00000367157	9606.ENSP00000335384	0	0	0	0	0	0	0	0.718	0.718
LRRC3C	ORMDL3	9606.ENSP00000367157	9606.ENSP00000377724	0	0	0	0	0	0	0	0.605	0.605
MAFG	SIRT7	9606.ENSP00000350369	9606.ENSP00000329466	0	0.108	0	0	0.106	0	0	0.457	0.529
MAFG	PCYT2	9606.ENSP00000350369	9606.ENSP00000442050	0	0	0	0	0.061	0	0	0.393	0.406
MCM4	NCAPG	9606.ENSP00000262105	9606.ENSP00000251496	0	0	0	0	0.506	0	0	0.414	0.698
MCM4	TONSL	9606.ENSP00000262105	9606.ENSP00000386239	0	0	0	0	0.194	0.524	0	0.081	0.617
MCM4	RECQL4	9606.ENSP00000262105	9606.ENSP00000482313	0	0	0	0	0.437	0.539	0	0.326	0.81
MCRS1	MSL1	9606.ENSP00000349640	9606.ENSP00000462945	0	0	0	0	0.087	0.044	0.72	0.257	0.794
MED24	MED28	9606.ENSP00000440100	9606.ENSP00000237380	0	0	0	0	0	0.998	0.8	0.376	0.999
MED24	THRA	9606.ENSP00000440100	9606.ENSP00000264637	0	0	0	0	0.09	0.626	0.65	0.212	0.893
MED24	PSMD3	9606.ENSP00000440100	9606.ENSP00000264639	0	0	0	0	0.32	0	0	0.269	0.481
MED28	NCAPG	9606.ENSP00000237380	9606.ENSP00000251496	0	0	0	0	0.058	0	0	0.534	0.542
MFSD3	PPP1R16A	9606.ENSP00000301327	9606.ENSP00000292539	0	0	0	0	0.342	0.045	0	0.459	0.631
MFSD3	SLC39A4	9606.ENSP00000301327	9606.ENSP00000301305	0	0	0	0	0.159	0	0	0.423	0.494
MFSD3	RECQL4	9606.ENSP00000301327	9606.ENSP00000482313	0	0	0	0	0.137	0	0	0.394	0.454
MRPL12	RPL8	9606.ENSP00000333837	9606.ENSP00000262584	0.115	0	0	0	0.823	0.785	0	0.315	0.973
MRPL12	MTIF2	9606.ENSP00000333837	9606.ENSP00000263629	0.057	0	0	0	0.249	0.88	0.5	0.438	0.972
MRPL12	MRPS18C	9606.ENSP00000333837	9606.ENSP00000295491	0	0	0	0	0.251	0.817	0	0.321	0.899
MRPL12	SLC25A10	9606.ENSP00000333837	9606.ENSP00000446242	0	0.085	0	0	0.182	0.211	0	0.357	0.57
MRPL12	RPL10A	9606.ENSP00000333837	9606.ENSP00000363018	0.115	0	0	0	0.816	0.644	0	0.315	0.955
MRPL12	RPL9	9606.ENSP00000333837	9606.ENSP00000494697	0.12	0	0	0	0.838	0.843	0	0.349	0.983
MRPS18C	RPL8	9606.ENSP00000295491	9606.ENSP00000262584	0	0	0	0	0.122	0.505	0	0.186	0.615
MRPS18C	MTIF2	9606.ENSP00000295491	9606.ENSP00000263629	0	0	0	0	0.057	0.828	0.5	0	0.912
MRPS18C	NDUFA1	9606.ENSP00000295491	9606.ENSP00000360492	0	0	0	0	0.27	0	0	0.259	0.436
MRPS18C	RPL10A	9606.ENSP00000295491	9606.ENSP00000363018	0	0	0	0	0.132	0.298	0	0.158	0.442
MRPS18C	RPL6	9606.ENSP00000295491	9606.ENSP00000403172	0	0	0	0	0.089	0.51	0	0.171	0.598
MRPS18C	RPL9	9606.ENSP00000295491	9606.ENSP00000494697	0	0	0	0	0.139	0.563	0	0.294	0.711
MTIF2	RPL8	9606.ENSP00000263629	9606.ENSP00000262584	0	0	0	0	0.6	0.581	0	0.26	0.865
MTIF2	RPL6	9606.ENSP00000263629	9606.ENSP00000403172	0	0	0	0	0.116	0.475	0	0.156	0.574
MTIF2	RPS8	9606.ENSP00000263629	9606.ENSP00000379888	0	0	0	0	0.11	0.766	0	0.174	0.813
MTIF2	RPL10A	9606.ENSP00000263629	9606.ENSP00000363018	0.057	0	0	0	0.578	0.501	0	0.24	0.829
MTIF2	RPL9	9606.ENSP00000263629	9606.ENSP00000494697	0	0	0	0	0.595	0.752	0	0.281	0.921
MYADML2	PCYT2	9606.ENSP00000386702	9606.ENSP00000442050	0	0	0	0	0.049	0	0	0.491	0.495
NAP1L1	SIRT7	9606.ENSP00000477538	9606.ENSP00000329466	0	0	0	0	0	0.103	0	0.374	0.414
NAP1L1	RBBP4	9606.ENSP00000477538	9606.ENSP00000362592	0	0	0	0	0.158	0.293	0	0.23	0.502
NAP1L1	RPL10A	9606.ENSP00000477538	9606.ENSP00000363018	0	0	0	0	0.234	0.269	0	0.373	0.619
NAP1L1	RPL6	9606.ENSP00000477538	9606.ENSP00000403172	0	0	0	0	0.353	0.221	0	0.06	0.485
NAP1L1	RPL9	9606.ENSP00000477538	9606.ENSP00000494697	0	0	0	0	0.273	0.221	0	0	0.409
NAP1L1	RECQL4	9606.ENSP00000477538	9606.ENSP00000482313	0	0	0	0	0	0.51	0	0	0.51
NCAPG	RECQL4	9606.ENSP00000251496	9606.ENSP00000482313	0	0	0	0	0.301	0.292	0	0	0.484
NDUFA1	TMA7	9606.ENSP00000360492	9606.ENSP00000397843	0	0	0	0	0.439	0	0	0	0.439
NDUFA1	SNCA	9606.ENSP00000360492	9606.ENSP00000500990	0	0	0	0	0.042	0	0.65	0.057	0.656
NF1	OMG	9606.ENSP00000351015	9606.ENSP00000247271	0	0	0	0	0	0	0	0.696	0.696
NF1	PDGFRA	9606.ENSP00000351015	9606.ENSP00000257290	0	0	0	0	0.044	0	0	0.803	0.804
NF1	PSMD3	9606.ENSP00000351015	9606.ENSP00000264639	0	0	0	0	0.042	0	0.4	0	0.4
NF1	RAD54B	9606.ENSP00000351015	9606.ENSP00000336606	0	0	0	0	0.055	0.052	0	0.459	0.473
NF1	RAB11FIP4	9606.ENSP00000351015	9606.ENSP00000482620	0	0	0	0	0	0	0	0.432	0.432
NF1	PAX6	9606.ENSP00000351015	9606.ENSP00000492024	0	0	0	0	0.051	0	0	0.498	0.503
NPLOC4	PSMD3	9606.ENSP00000331487	9606.ENSP00000264639	0	0	0	0	0.214	0	0.5	0.108	0.619
NPLOC4	SPATA5L1	9606.ENSP00000331487	9606.ENSP00000305494	0	0	0	0	0.081	0.573	0	0.239	0.675
NPLOC4	P4HB	9606.ENSP00000331487	9606.ENSP00000327801	0	0	0	0	0.083	0	0	0.435	0.46
NPLOC4	PDE6G	9606.ENSP00000331487	9606.ENSP00000328412	0	0.3	0	0	0.043	0	0	0.195	0.414
NPLOC4	PTPN3	9606.ENSP00000331487	9606.ENSP00000363667	0	0	0	0	0.049	0	0	0.523	0.526
NPLOC4	TSPAN10	9606.ENSP00000331487	9606.ENSP00000480492	0	0	0	0	0.043	0	0	0.699	0.7
NR1D1	OPN4	9606.ENSP00000246672	9606.ENSP00000361141	0	0	0	0	0.06	0	0	0.532	0.541
NSMCE2	SENP1	9606.ENSP00000287437	9606.ENSP00000394791	0	0	0	0	0.049	0.087	0	0.515	0.542
NSMCE2	RECQL4	9606.ENSP00000287437	9606.ENSP00000482313	0	0	0	0	0.056	0.295	0	0.44	0.594
NUMB	PSMD3	9606.ENSP00000451300	9606.ENSP00000264639	0	0	0	0	0.055	0	0.4	0	0.408
NUMB	STAU1	9606.ENSP00000451300	9606.ENSP00000360922	0	0	0	0	0.067	0	0	0.533	0.545
NUMB	RBFOX3	9606.ENSP00000451300	9606.ENSP00000463653	0	0	0	0	0	0	0	0.458	0.458
OMG	RAB11FIP4	9606.ENSP00000247271	9606.ENSP00000482620	0	0	0	0	0.072	0	0	0.535	0.55
OR10A2	OR10A5	9606.ENSP00000493131	9606.ENSP00000299454	0	0	0.048	0.985	0.999	0	0	0	0.999
OR10A2	OR2D3	9606.ENSP00000493131	9606.ENSP00000320560	0	0	0.062	0.924	0.711	0	0	0	0.717
OR10A5	OR2AG1	9606.ENSP00000299454	9606.ENSP00000493074	0	0	0.064	0.886	0.466	0	0	0.057	0.488
OR10A5	OR2D3	9606.ENSP00000299454	9606.ENSP00000320560	0	0	0.06	0.92	0.831	0	0	0	0.834
OR2AG1	OR2D3	9606.ENSP00000493074	9606.ENSP00000320560	0	0	0.073	0.912	0.631	0	0	0	0.643
ORMDL3	PSMD3	9606.ENSP00000377724	9606.ENSP00000264639	0	0.094	0	0	0.149	0	0	0.553	0.625
ORMDL3	ZPBP2	9606.ENSP00000377724	9606.ENSP00000335384	0	0	0	0	0.108	0	0	0.932	0.936
PAX6	PDGFRA	9606.ENSP00000492024	9606.ENSP00000257290	0	0	0	0	0.077	0	0	0.486	0.505
PAX6	RBBP4	9606.ENSP00000492024	9606.ENSP00000362592	0	0	0	0	0	0	0.5	0.125	0.543
PAX6	SOX6	9606.ENSP00000492024	9606.ENSP00000379644	0	0	0	0	0	0.071	0	0.407	0.425
PAX6	SLIT2	9606.ENSP00000492024	9606.ENSP00000422591	0	0	0	0	0.043	0	0	0.502	0.503
PAX6	RBFOX3	9606.ENSP00000492024	9606.ENSP00000463653	0	0	0	0	0.077	0	0	0.67	0.683
PCYT2	SIRT7	9606.ENSP00000442050	9606.ENSP00000329466	0	0.791	0	0	0.06	0	0	0.38	0.867
PCYT2	SLC25A10	9606.ENSP00000442050	9606.ENSP00000446242	0	0	0	0	0.409	0	0	0.138	0.469
PDE6G	TIMP2	9606.ENSP00000328412	9606.ENSP00000262768	0	0	0	0	0	0	0	0.426	0.426
PDGFRA	SOX6	9606.ENSP00000257290	9606.ENSP00000379644	0	0	0	0	0.045	0	0	0.449	0.451
PDGFRA	RBFOX3	9606.ENSP00000257290	9606.ENSP00000463653	0	0	0	0	0	0	0	0.518	0.518
PPIA	RPL8	9606.ENSP00000419425	9606.ENSP00000262584	0	0	0	0	0.392	0.137	0	0.099	0.486
PPIA	PSIP1	9606.ENSP00000419425	9606.ENSP00000370114	0	0	0	0	0.049	0	0	0.486	0.49
PPIA	RPL6	9606.ENSP00000419425	9606.ENSP00000403172	0	0	0	0	0.459	0.071	0	0.057	0.484
PPIA	RPL9	9606.ENSP00000419425	9606.ENSP00000494697	0	0	0	0	0.406	0.062	0	0.08	0.443
PPIA	SNCA	9606.ENSP00000419425	9606.ENSP00000500990	0	0	0	0	0	0.144	0	0.485	0.54
PPIA	RAN	9606.ENSP00000419425	9606.ENSP00000446215	0	0	0	0	0.531	0.436	0	0.21	0.773
PSMD3	TRAF3	9606.ENSP00000264639	9606.ENSP00000376500	0	0	0	0	0.06	0	0.4	0	0.411
PSMD3	PSMG3	9606.ENSP00000264639	9606.ENSP00000288607	0	0	0	0	0.106	0	0	0.456	0.493
PSMD3	SNCA	9606.ENSP00000264639	9606.ENSP00000500990	0	0	0	0	0	0	0.65	0.138	0.685
PYCR1	SSU72	9606.ENSP00000384949	9606.ENSP00000291386	0	0	0	0	0.042	0	0	0.612	0.613
PYCR1	RECQL4	9606.ENSP00000384949	9606.ENSP00000482313	0.047	0	0	0	0.138	0.292	0	0.091	0.4
RAD54B	RECQL4	9606.ENSP00000336606	9606.ENSP00000482313	0.048	0	0	0	0.19	0.401	0	0.428	0.701
RAN	RPL8	9606.ENSP00000446215	9606.ENSP00000262584	0	0	0	0	0.376	0	0	0.154	0.45
RAN	RPL10A	9606.ENSP00000446215	9606.ENSP00000363018	0	0	0	0	0.38	0	0	0.111	0.426
RAN	RPS8	9606.ENSP00000446215	9606.ENSP00000379888	0	0	0	0	0.66	0	0	0	0.66
RAN	RPL6	9606.ENSP00000446215	9606.ENSP00000403172	0	0	0	0	0.532	0	0	0.116	0.569
RAN	RPL9	9606.ENSP00000446215	9606.ENSP00000494697	0	0	0	0	0.451	0	0	0.073	0.469
RASGEF1B	SLC26A3	9606.ENSP00000264400	9606.ENSP00000345873	0	0	0	0	0	0	0	0.432	0.432
RBFOX3	SNCA	9606.ENSP00000463653	9606.ENSP00000500990	0	0	0	0	0.111	0.063	0	0.667	0.699
RECQL4	RPL8	9606.ENSP00000482313	9606.ENSP00000262584	0	0	0	0	0.086	0.292	0	0.162	0.41
RECQL4	STAU1	9606.ENSP00000482313	9606.ENSP00000360922	0	0	0	0	0.054	0.51	0	0	0.517
RECQL4	RPS8	9606.ENSP00000482313	9606.ENSP00000379888	0	0	0	0	0.072	0.51	0	0	0.525
RECQL4	TONSL	9606.ENSP00000482313	9606.ENSP00000386239	0	0	0	0	0.304	0	0	0.175	0.402
RECQL4	RPL6	9606.ENSP00000482313	9606.ENSP00000403172	0	0	0	0	0.063	0.51	0	0.082	0.541
RIOX1	RPL8	9606.ENSP00000477507	9606.ENSP00000262584	0	0	0	0	0.049	0.96	0	0.672	0.986
RPL10A	RPL8	9606.ENSP00000363018	9606.ENSP00000262584	0.091	0	0	0	0.958	0.986	0.9	0.666	0.999
RPL10A	TMA16	9606.ENSP00000363018	9606.ENSP00000351380	0	0	0	0	0.06	0.8	0	0.045	0.804
RPL10A	STAU1	9606.ENSP00000363018	9606.ENSP00000360922	0	0	0	0	0.049	0.443	0	0.081	0.471
RPL10A	RPS8	9606.ENSP00000363018	9606.ENSP00000379888	0	0	0	0	0.974	0.99	0	0.54	0.999
RPL10A	RPL6	9606.ENSP00000363018	9606.ENSP00000403172	0	0	0	0	0.96	0.985	0.9	0.691	0.999
RPL10A	RPL9	9606.ENSP00000363018	9606.ENSP00000494697	0.102	0	0	0	0.96	0.98	0	0.677	0.999
RPL6	RPL8	9606.ENSP00000403172	9606.ENSP00000262584	0.079	0	0	0	0.991	0.993	0.9	0.797	0.999
RPL6	TMA16	9606.ENSP00000403172	9606.ENSP00000351380	0	0	0	0	0.067	0.8	0	0	0.805
RPL6	STAU1	9606.ENSP00000403172	9606.ENSP00000360922	0	0	0	0	0.049	0.628	0	0.064	0.64
RPL6	RPS8	9606.ENSP00000403172	9606.ENSP00000379888	0	0	0	0	0.991	0.993	0	0.777	0.999
RPL6	RPL9	9606.ENSP00000403172	9606.ENSP00000494697	0.095	0	0	0	0.991	0.993	0	0.716	0.999
RPL8	STAU1	9606.ENSP00000262584	9606.ENSP00000360922	0	0	0	0	0.05	0.628	0	0.063	0.64
RPL8	TMA16	9606.ENSP00000262584	9606.ENSP00000351380	0	0	0	0	0.042	0.8	0	0.045	0.801
RPL8	RPS8	9606.ENSP00000262584	9606.ENSP00000379888	0	0	0	0	0.991	0.995	0	0.642	0.999
RPL8	RPL9	9606.ENSP00000262584	9606.ENSP00000494697	0.102	0	0	0	0.99	0.993	0	0.753	0.999
RPL9	TMA16	9606.ENSP00000494697	9606.ENSP00000351380	0	0	0	0	0.056	0.8	0	0	0.803
RPL9	RPS8	9606.ENSP00000494697	9606.ENSP00000379888	0	0	0	0	0.991	0.993	0	0.517	0.999
RPS8	STAU1	9606.ENSP00000379888	9606.ENSP00000360922	0	0	0	0	0.049	0.595	0	0	0.599
SENP1	UBE2K	9606.ENSP00000394791	9606.ENSP00000261427	0	0	0	0	0.053	0.331	0	0.187	0.44
SLC26A4	THRA	9606.ENSP00000494017	9606.ENSP00000264637	0	0	0	0	0.062	0.045	0	0.406	0.421
SLC38A4	SLC38A9	9606.ENSP00000266579	9606.ENSP00000380074	0	0	0	0	0	0	0	0.436	0.436
SMIM14	UGDH	9606.ENSP00000295958	9606.ENSP00000319501	0	0.313	0	0	0.127	0	0	0.419	0.622
SNCA	TRIM21	9606.ENSP00000500990	9606.ENSP00000254436	0	0	0	0	0.054	0.072	0	0.485	0.508
SNCA	TIMP2	9606.ENSP00000500990	9606.ENSP00000262768	0	0	0	0	0.089	0	0	0.422	0.451
SPATS2	STAU1	9606.ENSP00000448228	9606.ENSP00000360922	0	0	0	0	0.056	0	0	0.431	0.439
TONSL	VPS28	9606.ENSP00000386239	9606.ENSP00000366565	0	0.574	0	0	0.044	0	0	0.267	0.676
TRAF3	ZMYND11	9606.ENSP00000376500	9606.ENSP00000371003	0	0	0	0	0.049	0.292	0	0.699	0.779
TRIM21	ZNFX1	9606.ENSP00000254436	9606.ENSP00000360817	0	0	0	0	0.405	0	0	0.222	0.517
UAP1	UGDH	9606.ENSP00000271469	9606.ENSP00000319501	0	0	0	0	0.149	0	0.419	0.504	0.733
UBE2E3	UBE2K	9606.ENSP00000473623	9606.ENSP00000261427	0	0	0	0.818	0.11	0.279	0.4	0.127	0.619

## Sheet: Katahdin-Dorper Fst
Katahdin-Dorper Fst STRING interactions
#node1	node2	node1_string_id	node2_string_id	neighborhood_on_chromosome	gene_fusion	phylogenetic_cooccurrence	homology	coexpression	experimentally_determined_interaction	database_annotated	automated_textmining	combined_score
A1CF	KBTBD2	9606.ENSP00000378868	9606.ENSP00000302586	0	0	0	0	0	0	0	0.444	0.444
ADCY6	ATP1B3	9606.ENSP00000311405	9606.ENSP00000286371	0	0	0	0	0	0	0	0.763	0.763
ADCY6	PDE10A	9606.ENSP00000311405	9606.ENSP00000355847	0	0	0	0	0.055	0.126	0.67	0.263	0.772
ANO6	PANX1	9606.ENSP00000409126	9606.ENSP00000227638	0	0	0	0	0.085	0	0	0.465	0.49
ARID4B	RBM34	9606.ENSP00000264183	9606.ENSP00000386226	0	0.329	0	0	0.098	0.105	0	0.052	0.418
ARID4B	TOMM20	9606.ENSP00000264183	9606.ENSP00000355566	0	0.55	0	0	0.053	0	0	0	0.556
ASCL2	KCNQ1	9606.ENSP00000332293	9606.ENSP00000155840	0	0	0	0	0.12	0	0	0.789	0.806
ASCL2	TSPAN32	9606.ENSP00000332293	9606.ENSP00000182290	0	0	0	0	0.088	0	0	0.628	0.646
ASCL2	CD81	9606.ENSP00000332293	9606.ENSP00000263645	0	0	0	0	0	0	0	0.561	0.561
ASCL2	TSSC4	9606.ENSP00000332293	9606.ENSP00000331087	0	0	0	0	0.068	0	0	0.78	0.786
ATG7	UBE2N	9606.ENSP00000346437	9606.ENSP00000316176	0.043	0	0	0	0.054	0.196	0.5	0.145	0.632
ATG7	NLRP3	9606.ENSP00000346437	9606.ENSP00000337383	0	0	0	0	0.073	0.051	0	0.64	0.656
ATG7	HMGB1	9606.ENSP00000346437	9606.ENSP00000345347	0	0	0	0	0.05	0.047	0	0.394	0.403
ATG7	STX7	9606.ENSP00000346437	9606.ENSP00000356918	0	0	0	0	0.168	0	0	0.325	0.415
ATG7	MPRIP	9606.ENSP00000346437	9606.ENSP00000379156	0	0	0	0	0.049	0	0.5	0	0.504
ATG7	TOMM20	9606.ENSP00000346437	9606.ENSP00000355566	0	0	0	0	0.054	0	0	0.546	0.552
ATP1B3	PRKG1	9606.ENSP00000286371	9606.ENSP00000363092	0	0	0	0	0.055	0	0.9	0	0.901
ATXN7L3B	USP22	9606.ENSP00000430000	9606.ENSP00000261497	0	0	0	0	0.06	0.504	0	0.29	0.641
BHLHE41	SSPN	9606.ENSP00000242728	9606.ENSP00000242729	0	0	0	0	0.475	0	0	0.374	0.657
BLOC1S1	DNAJC6	9606.ENSP00000447537	9606.ENSP00000360108	0	0	0	0	0	0.097	0.5	0.077	0.546
CAPNS2	LPCAT2	9606.ENSP00000400882	9606.ENSP00000262134	0	0.26	0	0	0.088	0	0	0.505	0.636
CAPNS2	PDE10A	9606.ENSP00000400882	9606.ENSP00000355847	0	0	0	0	0	0	0	0.418	0.418
CARD14	TBC1D16	9606.ENSP00000498071	9606.ENSP00000309794	0	0	0	0	0.055	0	0	0.443	0.451
CD81	KCNQ1	9606.ENSP00000263645	9606.ENSP00000155840	0	0	0	0	0.055	0	0	0.51	0.517
CD81	TSPAN32	9606.ENSP00000263645	9606.ENSP00000182290	0	0.248	0	0	0	0	0	0.704	0.768
CD81	TNFRSF13B	9606.ENSP00000263645	9606.ENSP00000261652	0	0	0	0	0.067	0	0	0.439	0.454
CD81	TSSC4	9606.ENSP00000263645	9606.ENSP00000331087	0	0	0	0	0.063	0	0	0.705	0.711
CDC16	TBC1D16	9606.ENSP00000348554	9606.ENSP00000309794	0	0	0	0	0.042	0	0	0.508	0.509
CDC16	UPF3A	9606.ENSP00000348554	9606.ENSP00000364448	0	0	0	0	0.309	0	0	0.291	0.489
CDC40	DDX23	9606.ENSP00000357928	9606.ENSP00000310723	0	0	0	0	0.156	0.051	0	0.569	0.625
CDC40	TSSC4	9606.ENSP00000357928	9606.ENSP00000331087	0	0	0	0	0.055	0.617	0	0	0.622
CDC40	CPSF7	9606.ENSP00000357928	9606.ENSP00000345412	0	0	0	0	0.107	0	0.5	0	0.534
CDC40	EIF4A3	9606.ENSP00000357928	9606.ENSP00000497641	0	0	0	0	0.067	0.914	0.8	0.151	0.984
CFL1	MMP2	9606.ENSP00000432660	9606.ENSP00000219070	0	0	0	0	0.043	0	0	0.551	0.551
CFL1	NPM1	9606.ENSP00000432660	9606.ENSP00000296930	0	0	0	0	0.13	0.292	0	0.221	0.479
CFL1	RND1	9606.ENSP00000432660	9606.ENSP00000308461	0	0	0	0	0.061	0.068	0	0.536	0.559
CFL1	STARD13	9606.ENSP00000432660	9606.ENSP00000338785	0	0	0	0	0	0	0	0.486	0.485
CFL1	EEF1A1	9606.ENSP00000432660	9606.ENSP00000339063	0	0	0	0	0.239	0	0	0.275	0.425
CFL1	PPP1R12A	9606.ENSP00000432660	9606.ENSP00000389168	0	0	0	0	0.058	0.071	0	0.526	0.55
CPSF7	DDX23	9606.ENSP00000345412	9606.ENSP00000310723	0	0	0	0	0.261	0.046	0	0.266	0.437
CPSF7	EIF4A3	9606.ENSP00000345412	9606.ENSP00000497641	0	0	0	0	0.067	0.046	0.5	0.211	0.601
CRIM1	VPS41	9606.ENSP00000280527	9606.ENSP00000309457	0	0	0	0	0.048	0	0	0.77	0.771
DCC	TRIM9	9606.ENSP00000389140	9606.ENSP00000298355	0	0	0	0	0.117	0.636	0	0.693	0.893
DCC	SLIT2	9606.ENSP00000389140	9606.ENSP00000422591	0	0	0	0	0.052	0.099	0.5	0.707	0.858
DDO	METTL24	9606.ENSP00000357920	9606.ENSP00000344071	0	0	0	0	0	0	0	0.433	0.433
DDO	SLC22A16	9606.ENSP00000357920	9606.ENSP00000357915	0	0.429	0	0	0.101	0	0	0.188	0.547
DDX23	EIF4A3	9606.ENSP00000310723	9606.ENSP00000497641	0	0	0.128	0.77	0.208	0	0.4	0.351	0.695
DDX23	TSSC4	9606.ENSP00000310723	9606.ENSP00000331087	0	0	0	0	0.058	0.589	0	0.34	0.722
DDX23	LSM5	9606.ENSP00000310723	9606.ENSP00000410758	0	0	0	0	0.108	0.86	0.9	0.185	0.988
DHRS7B	TMEM11	9606.ENSP00000378887	9606.ENSP00000319992	0	0.142	0	0	0.157	0	0	0.413	0.538
DHRS7B	MAP2K3	9606.ENSP00000378887	9606.ENSP00000345083	0	0	0	0	0.061	0	0	0.393	0.406
DHRS7B	NATD1	9606.ENSP00000378887	9606.ENSP00000478388	0	0	0	0	0.049	0.102	0	0.48	0.517
DIP2C	ZMYND11	9606.ENSP00000280886	9606.ENSP00000371003	0	0	0	0	0.063	0	0	0.595	0.604
DNAJC6	LEPROT	9606.ENSP00000360108	9606.ENSP00000483521	0	0.16	0	0	0	0	0	0.42	0.492
EEF1A1	NPM1	9606.ENSP00000339063	9606.ENSP00000296930	0	0	0	0	0.364	0.292	0	0.677	0.842
EEF1A1	EIF4A3	9606.ENSP00000339063	9606.ENSP00000497641	0	0	0	0	0.214	0.183	0	0.367	0.559
EEF1A1	RPL22	9606.ENSP00000339063	9606.ENSP00000346088	0	0	0	0	0.405	0.867	0.5	0.297	0.968
EEF1A1	RPL27	9606.ENSP00000339063	9606.ENSP00000464813	0	0	0	0	0.832	0.8	0.5	0.42	0.989
EIF4A3	UPF3A	9606.ENSP00000497641	9606.ENSP00000364448	0	0	0	0	0.074	0.994	0.72	0.951	0.999
EIF4A3	RBM34	9606.ENSP00000497641	9606.ENSP00000386226	0	0	0	0	0.403	0.109	0	0.102	0.481
EIF4A3	RPL27	9606.ENSP00000497641	9606.ENSP00000464813	0	0	0	0	0.255	0.135	0	0.226	0.458
FRY	RXFP2	9606.ENSP00000445043	9606.ENSP00000298386	0	0	0	0	0.068	0	0	0.416	0.433
GRIN2B	SERPINB4	9606.ENSP00000477455	9606.ENSP00000343445	0	0	0	0	0	0	0	0.418	0.418
GRIN2B	GRM3	9606.ENSP00000477455	9606.ENSP00000355316	0	0	0	0	0.21	0	0	0.868	0.891
HMGB1	MMP2	9606.ENSP00000345347	9606.ENSP00000219070	0	0	0	0	0.093	0.045	0	0.394	0.429
HMGB1	PANX1	9606.ENSP00000345347	9606.ENSP00000227638	0	0	0	0	0	0	0	0.459	0.459
HMGB1	NPM1	9606.ENSP00000345347	9606.ENSP00000296930	0	0	0	0	0.422	0.046	0	0.157	0.495
HMGB1	NLRP3	9606.ENSP00000345347	9606.ENSP00000337383	0	0	0	0	0	0	0	0.609	0.609
ITGA7	SSPN	9606.ENSP00000452120	9606.ENSP00000242729	0	0	0	0	0.067	0	0	0.506	0.52
ITGA7	TNR	9606.ENSP00000452120	9606.ENSP00000356646	0	0	0	0	0	0.098	0.65	0.086	0.686
KBTBD2	LSM5	9606.ENSP00000302586	9606.ENSP00000410758	0	0	0	0	0.055	0	0	0.436	0.444
KCNQ1	RPL22	9606.ENSP00000155840	9606.ENSP00000346088	0	0	0	0	0.245	0.298	0	0.09	0.475
KCNQ1	RPL27	9606.ENSP00000155840	9606.ENSP00000464813	0.047	0	0	0	0.294	0.271	0	0.082	0.489
KCNQ1	TSPAN32	9606.ENSP00000155840	9606.ENSP00000182290	0	0	0	0	0.122	0	0	0.574	0.61
KCNQ1	TRPM5	9606.ENSP00000155840	9606.ENSP00000155858	0	0	0	0	0.082	0.048	0	0.622	0.641
KCNQ1	TSSC4	9606.ENSP00000155840	9606.ENSP00000331087	0	0	0	0	0.049	0	0	0.818	0.819
MAP2K3	UBE2N	9606.ENSP00000345083	9606.ENSP00000316176	0	0	0	0	0.091	0	0.4	0.178	0.512
METTL24	METTL7B	9606.ENSP00000344071	9606.ENSP00000377796	0	0	0	0	0	0	0	0.413	0.413
MFF	TOMM20	9606.ENSP00000302037	9606.ENSP00000355566	0	0	0	0	0.082	0.188	0	0.662	0.726
MPRIP	PRKG1	9606.ENSP00000379156	9606.ENSP00000363092	0	0	0	0	0	0	0	0.755	0.755
MPRIP	PPP1R12A	9606.ENSP00000379156	9606.ENSP00000389168	0	0	0	0	0.081	0.512	0	0.913	0.957
NATD1	TMEM11	9606.ENSP00000478388	9606.ENSP00000319992	0	0.314	0	0	0.05	0	0	0.253	0.471
NLRP3	PANX1	9606.ENSP00000337383	9606.ENSP00000227638	0	0	0	0	0.048	0	0	0.53	0.533
NPM1	RPL22	9606.ENSP00000296930	9606.ENSP00000346088	0	0	0	0	0.129	0.266	0	0.18	0.431
NPM1	RFC3	9606.ENSP00000296930	9606.ENSP00000369411	0	0	0	0	0.311	0.19	0	0.064	0.432
NPM1	RPL27	9606.ENSP00000296930	9606.ENSP00000464813	0	0	0	0	0.346	0.192	0	0.139	0.505
NPM1	RBM34	9606.ENSP00000296930	9606.ENSP00000386226	0	0	0	0	0.104	0.478	0	0.069	0.526
OTOGL	PTPRQ	9606.ENSP00000447211	9606.ENSP00000495607	0	0.182	0.313	0	0.083	0.091	0	0.406	0.671
PPP1R12A	PRKG1	9606.ENSP00000389168	9606.ENSP00000363092	0	0	0	0	0.076	0.301	0.9	0.832	0.987
RPL22	RPL27	9606.ENSP00000346088	9606.ENSP00000464813	0	0	0	0	0.914	0.982	0	0.683	0.999
SERPINB10	SERPINB4	9606.ENSP00000238508	9606.ENSP00000343445	0	0	0.083	0.915	0.049	0	0	0.423	0.453
STX7	VPS41	9606.ENSP00000356918	9606.ENSP00000309457	0	0	0	0	0.156	0.746	0	0.33	0.843
TRPM5	TSSC4	9606.ENSP00000155858	9606.ENSP00000331087	0	0	0	0	0.063	0	0	0.781	0.786
TSPAN32	TSSC4	9606.ENSP00000182290	9606.ENSP00000331087	0	0	0	0	0.073	0	0	0.927	0.929

## Sheet: Katahdin_ROH_Chr23
Katahdin ROH STRING interactions, chromosome 23
#node1	node2	node1_string_id	node2_string_id	neighborhood_on_chromosome	gene_fusion	phylogenetic_cooccurrence	homology	coexpression	experimentally_determined_interaction	database_annotated	automated_textmining	combined_score
AFG3L2	NDUFV2	9606.ENSP00000269143	9606.ENSP00000327268	0.108	0	0	0	0.242	0	0	0.244	0.444
ANKRD12	ARHGAP28	9606.ENSP00000262126	9606.ENSP00000392660	0	0	0	0	0.047	0	0	0.422	0.426
ANKRD12	NDUFV2	9606.ENSP00000262126	9606.ENSP00000327268	0	0	0	0	0.049	0.132	0	0.388	0.45
ARHGAP28	LAMA1	9606.ENSP00000392660	9606.ENSP00000374309	0	0	0	0	0.083	0	0	0.401	0.427
CEP192	CEP76	9606.ENSP00000427550	9606.ENSP00000262127	0	0	0	0	0.139	0	0	0.526	0.575
CEP192	SEH1L	9606.ENSP00000427550	9606.ENSP00000382779	0	0.85	0	0	0.094	0.152	0	0.411	0.923
CEP76	SPIRE1	9606.ENSP00000262127	9606.ENSP00000387266	0	0.501	0	0	0.062	0	0	0.158	0.572
CEP76	SEH1L	9606.ENSP00000262127	9606.ENSP00000382779	0	0	0	0	0.1	0	0	0.546	0.574
CHMP1B	GNAL	9606.ENSP00000432279	9606.ENSP00000334051	0	0	0	0	0.043	0	0	0.51	0.511
GNAL	IMPA2	9606.ENSP00000334051	9606.ENSP00000269159	0	0	0	0	0.05	0	0	0.844	0.845
GNAL	MPPE1	9606.ENSP00000334051	9606.ENSP00000465894	0	0	0	0	0.049	0	0	0.833	0.834
MC2R	MC5R	9606.ENSP00000333821	9606.ENSP00000468086	0	0	0	0.928	0.129	0	0.4	0.424	0.672
NDUFV2	TWSG1	9606.ENSP00000327268	9606.ENSP00000262120	0	0	0	0	0.068	0	0	0.398	0.415
NDUFV2	TXNDC2	9606.ENSP00000327268	9606.ENSP00000304908	0	0	0	0	0.107	0.272	0	0.228	0.454
PFDN4	TUBB6	9606.ENSP00000360473	9606.ENSP00000318697	0	0	0	0	0.056	0	0.5	0.051	0.512
PPP4R1	RALBP1	9606.ENSP00000383402	9606.ENSP00000372924	0	0	0	0	0.183	0.408	0	0	0.495
RAB31	VAPA	9606.ENSP00000461945	9606.ENSP00000345656	0	0.245	0	0	0.081	0	0	0.218	0.411

## Sheet: Katahdin_ROH_Chr25
Katahdin ROH STRING interactions, chromosome 25
#node1	node2	node1_string_id	node2_string_id	neighborhood_on_chromosome	gene_fusion	phylogenetic_cooccurrence	homology	coexpression	experimentally_determined_interaction	database_annotated	automated_textmining	combined_score
ARID4B	RBM34	9606.ENSP00000264183	9606.ENSP00000386226	0	0.329	0	0	0.098	0.105	0	0.052	0.418
ARID4B	TOMM20	9606.ENSP00000264183	9606.ENSP00000355566	0	0.55	0	0	0.053	0	0	0	0.556

## Sheet: Rambouillet_ROH_Chr3
Rambouillet ROH STRING interactions, chromosome 3
#node1	node2	node1_string_id	node2_string_id	neighborhood_on_chromosome	gene_fusion	phylogenetic_cooccurrence	homology	coexpression	experimentally_determined_interaction	database_annotated	automated_textmining	combined_score
ADAMTS20	PUS7L	9606.ENSP00000374071	9606.ENSP00000343081	0	0	0	0	0.06	0	0	0.389	0.401
ANO6	TMEM117	9606.ENSP00000409126	9606.ENSP00000266534	0	0	0	0	0.049	0	0	0.437	0.442
ANO6	NELL2	9606.ENSP00000409126	9606.ENSP00000416341	0	0	0	0	0	0	0	0.912	0.912
ARID2	SCAF11	9606.ENSP00000335044	9606.ENSP00000358374	0	0	0	0	0.36	0	0	0.233	0.489
ATP5F1A	LRRK2	9606.ENSP00000381736	9606.ENSP00000298910	0	0	0	0	0	0.515	0	0.063	0.526
EIF2S3	HNRNPA1	9606.ENSP00000253039	9606.ENSP00000341826	0	0	0	0	0.348	0.16	0	0.126	0.48
EIF2S3	RAN	9606.ENSP00000253039	9606.ENSP00000446215	0	0	0	0	0.468	0	0	0.119	0.511
EIF2S3	RPL37	9606.ENSP00000253039	9606.ENSP00000274242	0	0	0	0	0.112	0	0.5	0.044	0.538
GXYLT1	ZCRB1	9606.ENSP00000381666	9606.ENSP00000266529	0	0	0	0	0.054	0	0	0.583	0.588
GXYLT1	TMEM117	9606.ENSP00000381666	9606.ENSP00000266534	0	0	0	0	0.049	0	0	0.454	0.458
GXYLT1	SLC2A13	9606.ENSP00000381666	9606.ENSP00000280871	0	0	0	0	0.061	0	0	0.389	0.401
GXYLT1	YAF2	9606.ENSP00000381666	9606.ENSP00000328004	0	0	0	0	0.062	0	0	0.396	0.409
HNRNPA1	ZCRB1	9606.ENSP00000341826	9606.ENSP00000266529	0	0	0.344	0	0.056	0	0	0.255	0.498
HNRNPA1	LRRK2	9606.ENSP00000341826	9606.ENSP00000298910	0	0	0	0	0.087	0.314	0	0.162	0.429
HNRNPA1	RBM17	9606.ENSP00000341826	9606.ENSP00000388638	0	0	0	0	0.178	0	0	0.325	0.422
HNRNPA1	RAN	9606.ENSP00000341826	9606.ENSP00000446215	0	0	0	0	0.335	0.093	0	0.285	0.531
LRRK2	MUC19	9606.ENSP00000298910	9606.ENSP00000495398	0	0	0	0	0	0.098	0	0.446	0.478
NELL2	TMEM117	9606.ENSP00000416341	9606.ENSP00000266534	0	0	0	0	0	0	0	0.663	0.663
PPHLN1	ZCRB1	9606.ENSP00000378935	9606.ENSP00000266529	0	0	0	0	0.079	0	0	0.391	0.415
PPHLN1	PUS7L	9606.ENSP00000378935	9606.ENSP00000343081	0	0	0	0	0.187	0	0	0.324	0.426
PUS7L	ZCRB1	9606.ENSP00000343081	9606.ENSP00000266529	0	0	0	0	0.105	0	0	0.397	0.437
PUS7L	TMEM117	9606.ENSP00000343081	9606.ENSP00000266534	0	0	0	0	0.058	0	0	0.419	0.429
RPAP3	TMEM106C	9606.ENSP00000005386	9606.ENSP00000400471	0	0	0	0	0.053	0	0	0.45	0.457
SCAF11	TMEM117	9606.ENSP00000358374	9606.ENSP00000266534	0	0	0	0	0.042	0	0	0.454	0.455
SLC2A13	TMEM117	9606.ENSP00000280871	9606.ENSP00000266534	0	0	0	0	0.067	0	0	0.515	0.529
SLC38A1	SLC38A2	9606.ENSP00000449756	9606.ENSP00000256689	0	0	0.067	0.93	0.067	0	0.9	0.108	0.912
TMEM117	ZCRB1	9606.ENSP00000266534	9606.ENSP00000266529	0	0	0	0	0.056	0	0	0.504	0.512
YAF2	ZCRB1	9606.ENSP00000328004	9606.ENSP00000266529	0	0	0	0	0.098	0	0	0.424	0.459

## Sheet: Rambouillet_ROH_Chr6
Rambouillet ROH STRING interactions, chromosome 6
#node1	node2	node1_string_id	node2_string_id	neighborhood_on_chromosome	gene_fusion	phylogenetic_cooccurrence	homology	coexpression	experimentally_determined_interaction	database_annotated	automated_textmining	combined_score
ABCG2	FAM13A	9606.ENSP00000498246	9606.ENSP00000264344	0	0	0	0	0	0	0	0.42	0.42
ADGRA3	KCNIP4	9606.ENSP00000334952	9606.ENSP00000371587	0	0	0	0	0.044	0.104	0	0.375	0.418
ADGRA3	PACRGL	9606.ENSP00000334952	9606.ENSP00000423881	0	0	0	0	0.072	0	0	0.474	0.491
ANAPC4	ZCCHC4	9606.ENSP00000426654	9606.ENSP00000303468	0	0.47	0	0	0.121	0	0	0.419	0.706
ANAPC4	SEPSECS	9606.ENSP00000426654	9606.ENSP00000371535	0	0	0	0	0.107	0	0	0.369	0.413
ANAPC4	LGI2	9606.ENSP00000426654	9606.ENSP00000371548	0	0	0	0	0	0	0	0.437	0.437
ANAPC4	CCDC149	9606.ENSP00000426654	9606.ENSP00000488929	0	0	0	0	0	0	0	0.475	0.475
CCDC149	ZCCHC4	9606.ENSP00000488929	9606.ENSP00000303468	0	0	0	0	0	0	0	0.458	0.458
CCDC149	SEPSECS	9606.ENSP00000488929	9606.ENSP00000371535	0	0	0	0	0	0	0	0.423	0.423
CCDC149	LGI2	9606.ENSP00000488929	9606.ENSP00000371548	0	0.019	0	0	0.049	0	0	0.483	0.487
CCKAR	STIM2	9606.ENSP00000295589	9606.ENSP00000417569	0	0	0	0	0.042	0	0	0.736	0.736
CCSER1	GRID2	9606.ENSP00000425040	9606.ENSP00000282020	0	0	0	0	0.068	0	0	0.396	0.413
CCSER1	KCNIP4	9606.ENSP00000425040	9606.ENSP00000371587	0	0	0	0	0.062	0	0	0.411	0.423
CCSER1	LCORL	9606.ENSP00000425040	9606.ENSP00000371661	0	0	0	0	0.061	0	0	0.415	0.427
CCSER1	MMRN1	9606.ENSP00000425040	9606.ENSP00000378431	0	0	0	0	0.055	0	0	0.394	0.402
CCSER1	GPRIN3	9606.ENSP00000425040	9606.ENSP00000476603	0	0	0	0	0.049	0	0	0.402	0.406
CCSER1	TIGD2	9606.ENSP00000425040	9606.ENSP00000486687	0	0	0	0	0.044	0	0	0.416	0.417
DCAF16	MED28	9606.ENSP00000371682	9606.ENSP00000237380	0	0	0	0	0.082	0	0	0.544	0.563
DCAF16	NCAPG	9606.ENSP00000371682	9606.ENSP00000251496	0	0	0	0	0.044	0	0	0.722	0.723
DCAF16	FAM184B	9606.ENSP00000371682	9606.ENSP00000265018	0	0	0	0	0.049	0	0	0.757	0.759
DCAF16	LCORL	9606.ENSP00000371682	9606.ENSP00000371661	0	0	0	0	0.05	0	0	0.713	0.716
DHX15	NPM1	9606.ENSP00000336741	9606.ENSP00000296930	0	0	0	0	0.242	0.292	0	0.194	0.53
DHX15	PACRGL	9606.ENSP00000336741	9606.ENSP00000423881	0	0	0	0	0.07	0	0	0.386	0.405
FAM13A	HERC5	9606.ENSP00000264344	9606.ENSP00000264350	0	0	0	0	0	0	0	0.418	0.418
FAM13A	FAM184B	9606.ENSP00000264344	9606.ENSP00000265018	0	0	0	0	0	0	0	0.444	0.444
FAM13A	PIGY	9606.ENSP00000264344	9606.ENSP00000432688	0	0	0	0	0	0	0	0.511	0.511
FAM13A	PYURF	9606.ENSP00000264344	9606.ENSP00000273968	0	0	0	0	0	0	0	0.529	0.529
FAM13A	HERC3	9606.ENSP00000264344	9606.ENSP00000385684	0	0	0	0	0.049	0	0	0.574	0.578
FAM13A	SOD3	9606.ENSP00000264344	9606.ENSP00000371554	0	0	0	0	0.042	0	0	0.597	0.597
FAM184B	IBSP	9606.ENSP00000265018	9606.ENSP00000226284	0	0	0	0	0	0.122	0	0.399	0.45
FAM184B	LAP3	9606.ENSP00000265018	9606.ENSP00000226299	0	0	0	0	0	0	0	0.441	0.441
FAM184B	MED28	9606.ENSP00000265018	9606.ENSP00000237380	0	0	0	0	0.047	0	0	0.591	0.594
FAM184B	NCAPG	9606.ENSP00000265018	9606.ENSP00000251496	0	0	0	0	0	0.045	0	0.746	0.747
FAM184B	MEPE	9606.ENSP00000265018	9606.ENSP00000378534	0	0	0	0	0.049	0	0	0.452	0.457
FAM184B	PACRGL	9606.ENSP00000265018	9606.ENSP00000423881	0	0	0	0	0.056	0.157	0	0.523	0.588
FAM184B	LCORL	9606.ENSP00000265018	9606.ENSP00000371661	0	0	0	0	0.047	0	0	0.775	0.777
GPRIN3	TIGD2	9606.ENSP00000476603	9606.ENSP00000486687	0	0	0	0	0.067	0	0	0.474	0.488
HERC3	HERC6	9606.ENSP00000385684	9606.ENSP00000264346	0	0	0.099	0.87	0.044	0.292	0	0.181	0.434
HERC3	PYURF	9606.ENSP00000385684	9606.ENSP00000273968	0	0	0	0	0	0	0	0.407	0.407
HERC3	NAP1L5	9606.ENSP00000385684	9606.ENSP00000320488	0	0	0	0	0	0	0	0.669	0.669
HERC3	PIGY	9606.ENSP00000385684	9606.ENSP00000432688	0	0	0	0	0	0	0	0.464	0.464
HERC5	LAP3	9606.ENSP00000264350	9606.ENSP00000226299	0	0	0	0	0.431	0	0	0.068	0.447
HERC5	HERC6	9606.ENSP00000264350	9606.ENSP00000264346	0	0	0.073	0.932	0.777	0	0	0.101	0.798
HERC5	PIGY	9606.ENSP00000264350	9606.ENSP00000432688	0	0	0	0	0	0	0	0.405	0.405
IBSP	MEPE	9606.ENSP00000226284	9606.ENSP00000378534	0	0	0	0	0.082	0	0	0.781	0.79
IBSP	SPP1	9606.ENSP00000226284	9606.ENSP00000378517	0	0	0	0	0.108	0	0	0.99	0.991
KCNIP4	PACRGL	9606.ENSP00000371587	9606.ENSP00000423881	0	0	0	0	0.045	0.189	0	0.408	0.501
LAP3	TPI1	9606.ENSP00000226299	9606.ENSP00000229270	0.059	0	0	0	0.07	0.134	0	0.315	0.412
LAP3	NCAPG	9606.ENSP00000226299	9606.ENSP00000251496	0	0	0	0	0.063	0	0	0.527	0.538
LAP3	MED28	9606.ENSP00000226299	9606.ENSP00000237380	0	0.432	0	0	0.056	0	0	0.273	0.577
LAP3	LCORL	9606.ENSP00000226299	9606.ENSP00000371661	0	0	0	0	0.042	0	0	0.613	0.613
LCORL	MED28	9606.ENSP00000371661	9606.ENSP00000237380	0	0	0	0	0.056	0	0	0.481	0.489
LCORL	NCAPG	9606.ENSP00000371661	9606.ENSP00000251496	0	0	0	0	0.068	0	0	0.86	0.864
LGI2	ZCCHC4	9606.ENSP00000371548	9606.ENSP00000303468	0	0	0	0	0	0	0	0.431	0.431
MED28	PPARGC1A	9606.ENSP00000237380	9606.ENSP00000264867	0	0	0	0	0	0	0.5	0.1	0.53
MED28	NCAPG	9606.ENSP00000237380	9606.ENSP00000251496	0	0	0	0	0.058	0	0	0.534	0.542
MEPE	NCAPG	9606.ENSP00000378534	9606.ENSP00000251496	0	0	0	0	0	0	0	0.459	0.459
MEPE	SPP1	9606.ENSP00000378534	9606.ENSP00000378517	0	0	0	0	0.074	0	0	0.919	0.922
NAP1L5	NPM1	9606.ENSP00000320488	9606.ENSP00000296930	0	0	0	0	0.132	0	0	0.421	0.477
NAP1L5	RPS6	9606.ENSP00000320488	9606.ENSP00000369757	0	0	0	0	0.24	0.429	0	0.115	0.582
NPM1	RPL10A	9606.ENSP00000296930	9606.ENSP00000363018	0	0	0	0	0.398	0.503	0	0.091	0.704
NPM1	SET	9606.ENSP00000296930	9606.ENSP00000361777	0	0	0	0	0.472	0	0	0.467	0.707
NPM1	RPS6	9606.ENSP00000296930	9606.ENSP00000369757	0	0	0	0	0.397	0.427	0	0.276	0.728
PACRGL	SLIT2	9606.ENSP00000423881	9606.ENSP00000422591	0	0.194	0	0	0	0	0	0.413	0.507
PI4K2B	SEPSECS	9606.ENSP00000264864	9606.ENSP00000371535	0	0	0	0	0.072	0.062	0	0.366	0.4
PIGY	PYURF	9606.ENSP00000432688	9606.ENSP00000273968	0	0	0	0	0.06	0	0	0.911	0.912
PPARGC1A	SNCA	9606.ENSP00000264867	9606.ENSP00000500990	0	0	0	0	0.106	0	0	0.53	0.562
PYURF	TIGD2	9606.ENSP00000273968	9606.ENSP00000486687	0	0	0	0	0	0	0	0.405	0.405
RPL10A	RPL37	9606.ENSP00000363018	9606.ENSP00000274242	0	0	0	0	0.833	0.967	0	0.483	0.996
RPL10A	RPS6	9606.ENSP00000363018	9606.ENSP00000369757	0	0	0	0	0.965	0.986	0	0.501	0.999
RPL37	RPS6	9606.ENSP00000274242	9606.ENSP00000369757	0	0	0	0	0.964	0.991	0	0.5	0.999
SEPSECS	ZCCHC4	9606.ENSP00000371535	9606.ENSP00000303468	0	0	0	0	0.185	0	0	0.383	0.476
SNCA	SPP1	9606.ENSP00000500990	9606.ENSP00000378517	0	0	0	0	0.067	0	0	0.517	0.53
