# Supplementary material for: Genetic diversity of United States Rambouillet, Katahdin and Dorper sheep
Source: Genet Sel Evol. 2024 Jul 30;56:56. doi: 10.1186/s12711-024-00905-7 (PMC11290166; doi:10.1186/s12711-024-00905-7)
Supplement: Supplementary file 19 — Additional file 19: Table S17. Comparison of BayeScan and Plink FST results for each pairwise analysis. This excel Table S17 contains three sheets i.e. Sheet 1 entitled “Comparison of BayeScan and Plink FST results for the Katahdin-Rambouillet pairwise analysis”, Sheet 2 entitled “Comparison of BayeScan and Plink FST results for the Rambouillet-Dorper pairwise analysis”, and Sheet 3 entitled “Comparison of BayeScan and Plink FST results for the Katahdin-Dorper pairwise analysis”. [file 12711_2024_905_MOESM19_ESM.xlsx]

## Sheet: Katahdin-Rambouillet_Fst
Comparison of BayeScan and Plink FST results for the Katahdin-Rambouillet pairwise analysis
Marker ID	CHR	BP	BayeScan_prob	BayeScan_log10(PO)	BayeScan_qval	BayeScan_alpha	Bayescan_fst	Plink_WC_Fst	Fisher's Exact Test
OAR2_231739122.1	2	220204274	1	1000	0	2.2002	0.53521	0.906924	p-value < 2.2e-16
s01826.1	8	81097505	0.9996	3.3977	0.00020004	1.6138	0.39956	0.823643	p-value < 2.2e-16
OAR8_78922714.1	8	73722766	0.9974	2.5838	0.0012269	1.4576	0.36476	0.817751	p-value < 2.2e-16
OAR6_42557643.1	6	39000766	0.998	2.698	0.0010156	1.4848	0.37117	0.795978	p-value < 2.2e-16
OAR3_146778162.1	3	137510701	0.9946	2.2652	0.0021338	1.3843	0.3492	0.788165	p-value < 2.2e-16
OAR4_19418235.1	4	19933519	0.9992	3.0965	0.00042866	1.503	0.37474	0.784239	p-value < 2.2e-16
OAR3_146751517.1	3	137483997	0.9866	1.8669	0.0049496	1.3178	0.33555	0.766967	p-value < 2.2e-16
OAR13_80941028.1	13	75666410	0.995	2.2988	0.0019704	1.3788	0.34774	0.761092	p-value < 2.2e-16
OAR6_38383335.1	6	35013392	0.9966	2.467	0.0014591	1.4532	0.36438	0.760369	p-value < 2.2e-16
s30024.1	25	6684555	0.9942	2.234	0.0024527	1.3623	0.34437	0.757868	p-value < 2.2e-16
OAR10_29469450.1	10	29479765	1	1000	0	1.6432	0.40604	0.751024	p-value < 2.2e-16
OAR12_4720514.1	12	1650407	0.976	1.6091	0.008119	1.2701	0.3257	0.746155	p-value < 2.2e-16
OAR4_30599386.1	4	30021889	0.97239	1.5468	0.010229	1.2637	0.3248	0.745413	p-value < 2.2e-16
s70051.1	25	4506311	0.9974	2.5838	0.0012269	1.501	0.37505	0.744684	p-value < 2.2e-16
OAR23_46373969.1	23	43975354	0.9912	2.0516	0.0033078	1.3411	0.33987	0.74354	p-value < 2.2e-16
OAR4_26732204.1	4	26342324	0.9756	1.6018	0.0084655	1.2932	0.33089	0.74217	p-value < 2.2e-16
s54295.1	1	232048374	0.96939	1.5007	0.011606	1.26	0.32425	0.740931	p-value < 2.2e-16
OAR23_43469105.1	23	41186482	0.993	2.1518	0.0029467	1.3806	0.3485	0.738882	p-value < 2.2e-16
OAR11_18701428.1	11	18446885	0.96399	1.4277	0.014701	1.2644	0.32538	0.735575	p-value < 2.2e-16
OAR11_18711856.1	11	18457191	0.96539	1.4455	0.013706	1.2484	0.32186	0.734894	p-value < 2.2e-16
s45685.1	6	62077756	0.96839	1.4863	0.011957	1.2861	0.33026	0.721183	p-value < 2.2e-16
s17135.1	2	18120524	0.96139	1.3962	0.015747	1.2906	0.33162	0.718455	p-value < 2.2e-16
OAR6_37533580.1	6	34225519	0.93879	1.1857	0.021708	1.2047	0.31441	0.716383	p-value < 2.2e-16
s32219.1	4	49802464	0.97179	1.5372	0.010568	1.2681	0.32568	0.715883	p-value < 2.2e-16
OAR24_27348134_X.1	24	25380060	0.9752	1.5946	0.0088059	1.3182	0.33648	0.715542	p-value < 2.2e-16
OAR3_127680786.1	3	119973040	0.96179	1.4009	0.015058	1.279	0.32876	0.71276	p-value < 2.2e-16
OAR8_89809246.1	8	84372868	0.97239	1.5468	0.010229	1.2737	0.32695	0.712263	p-value < 2.2e-16
OAR16_42184944.1	16	39117011	0.91698	1.0432	0.032787	1.1528	0.30411	0.7122	p-value < 2.2e-16
s03705.1	25	40429627	0.93179	1.1354	0.02554	1.1888	0.31131	0.70987	p-value < 2.2e-16
s52589.1	1	71000319	0.91738	1.0455	0.032295	1.1459	0.30294	0.709423	p-value < 2.2e-16
s47911.1	2	166342248	0.92238	1.075	0.027674	1.1727	0.30834	0.708587	p-value < 2.2e-16
s42409.1	7	79265082	0.89578	0.93425	0.040324	1.0954	0.29384	0.708005	p-value < 2.2e-16
OAR3_148886217.1	3	139307125	0.89818	0.94553	0.039773	1.1097	0.29659	0.707277	p-value < 2.2e-16
s53565.1	16	71658381	0.94499	1.235	0.018223	1.2362	0.32071	0.706715	p-value < 2.2e-16
OAR3_83112362.1	3	78660941	0.97059	1.5186	0.010917	1.2574	0.32329	0.705645	p-value < 2.2e-16
s20734.1	15	45570448	0.90298	0.96882	0.037649	1.1248	0.29929	0.704385	p-value < 2.2e-16
s47856.1	1	106928438	0.95339	1.3108	0.017281	1.2269	0.31832	0.701502	p-value < 2.2e-16
OAR22_7029164.1	22	5629226	0.97339	1.5633	0.0091692	1.354	0.34476	0.701431	p-value < 2.2e-16
OAR17_16538570.1	17	15249694	0.94259	1.2153	0.019225	1.2091	0.3151	0.701101	p-value < 2.2e-16
OAR16_32916237.1	16	30426043	0.94199	1.2105	0.019729	1.2403	0.32184	0.698236	p-value < 2.2e-16
s62147.1	13	64491256	0.86717	0.81482	0.047668	1.0589	0.28743	0.697677	p-value < 2.2e-16
OAR11_50459732.1	11	47780278	0.92198	1.0725	0.02821	1.1806	0.31036	0.696019	p-value < 2.2e-16
OAR3_7890036.1	3	7812116	0.90298	0.96882	0.037649	1.1405	0.30284	0.694694	p-value < 2.2e-16
OAR17_39068146.1	17	36663635	0.85157	0.7587	0.052031	1.0471	0.28605	0.690992	p-value < 2.2e-16
s63395.1	22	26270118	0.85537	0.7719	0.049858	1.0646	0.28951	0.690282	p-value < 2.2e-16
OAR6_42834740.1	6	39195269	0.9906	2.0227	0.0037141	1.4618	0.36749	0.688825	p-value < 2.2e-16
s01262.1	11	47655934	0.88158	0.87182	0.043797	1.1194	0.29974	0.68733	p-value < 2.2e-16
OAR1_75469432.1	1	71435871	0.94479	1.2333	0.018716	1.2023	0.31317	0.686399	p-value < 2.2e-16
OAR3_178922031.1	3	166969448	0.92579	1.096	0.026081	1.1609	0.30573	0.6839	p-value < 2.2e-16
s57966.1	25	735600	0.94079	1.2011	0.020721	1.251	0.32439	0.683121	p-value < 2.2e-16
s59431.1	8	34581345	0.80436	0.614	0.06612	0.98514	0.27571	0.682	p-value < 2.2e-16
OAR6_57356461.1	6	52709908	0.79236	0.58161	0.071218	0.95385	0.26951	0.680256	p-value < 2.2e-16
OAR3_148764019.1	3	139191812	0.86877	0.82089	0.047003	1.1112	0.29881	0.678215	p-value < 2.2e-16
s16627.1	23	19424845	0.82476	0.67271	0.060333	1.0139	0.28076	0.677651	p-value < 2.2e-16
OAR25_43417329.1	25	40533507	0.73195	0.43626	0.094226	0.88477	0.25883	0.676863	p-value < 2.2e-16
OAR6_95349948.1	6	88081825	0.78556	0.56387	0.075504	0.94632	0.26862	0.676244	p-value < 2.2e-16
s14754.1	3	92941145	0.9808	1.7082	0.0070665	1.3856	0.3513	0.675124	p-value < 2.2e-16
OAR12_43257167.1	12	39964684	0.93339	1.1465	0.025055	1.2322	0.32074	0.674855	p-value < 2.2e-16
s55641.1	6	70098085	0.93679	1.1708	0.023621	1.2384	0.3219	0.672149	p-value < 2.2e-16
OAR25_4552084.1	25	4579010	0.84217	0.72721	0.055653	1.0611	0.28967	0.671782	p-value < 2.2e-16
s40926.1	25	9671919	0.96159	1.3986	0.015406	1.3197	0.33777	0.671324	p-value < 2.2e-16
OAR3_100458941.1	3	94531042	0.81176	0.63472	0.064427	1.0116	0.28076	0.670873	p-value < 2.2e-16
s12019.1	25	5590322	0.9982	2.7439	0.00083653	1.6864	0.41715	0.670288	p-value < 2.2e-16
s29902.1	2	140418683	0.9834	1.7725	0.0065135	1.443	0.36397	0.670111	p-value < 2.2e-16
OAR7_85195494.1	7	79328028	0.81296	0.63814	0.062768	0.99319	0.2768	0.668841	p-value < 2.2e-16
OAR4_16815214.1	4	17436252	0.82416	0.67091	0.061118	1.031	0.28445	0.668758	p-value < 2.2e-16
s64847.1	13	55340402	0.78616	0.56541	0.074652	0.96866	0.27309	0.668082	p-value < 2.2e-16
OAR6_43343515.1	6	39667739	0.77135	0.52809	0.0799	0.93647	0.26744	0.667076	p-value < 2.2e-16
OAR3_98042642.1	3	92426733	0.91178	1.0143	0.033826	1.2033	0.31613	0.665978	p-value < 2.2e-16
s71488.1	3	139716410	0.89098	0.91235	0.041993	1.0984	0.29426	0.665091	p-value < 2.2e-16
OAR6_66794064.1	6	61510805	0.91898	1.0547	0.031302	1.1969	0.31409	0.664229	p-value < 2.2e-16
s52116.1	22	24142623	0.88118	0.87016	0.044402	1.1047	0.29606	0.664158	p-value < 2.2e-16
OAR16_30815146.1	16	28591992	0.75415	0.48679	0.088658	0.91225	0.26301	0.664077	p-value < 2.2e-16
s55289.1	6	47317319	0.69394	0.35551	0.11238	0.82758	0.24879	0.662784	p-value < 2.2e-16
OAR6_61610395.1	6	56632282	0.66993	0.30743	0.12016	0.79259	0.24295	0.662438	p-value < 2.2e-16
s09536.1	25	7667075	0.9942	2.234	0.0024527	1.4635	0.36677	0.661397	p-value < 2.2e-16
OAR8_67023845.1	8	62484691	0.995	2.2988	0.0019704	1.4925	0.37316	0.661284	p-value < 2.2e-16
OAR7_19803272.1	7	19191372	0.93339	1.1465	0.025055	1.1958	0.31264	0.659748	p-value < 2.2e-16
OAR3_158180811.1	3	148569840	0.85337	0.76492	0.050586	1.0338	0.28308	0.659699	p-value < 2.2e-16
OAR1_47348433.1	1	46063199	0.69374	0.3551	0.11332	0.84114	0.25175	0.659059	p-value < 2.2e-16
OAR11_18618985.1	11	18370652	0.65493	0.27829	0.12626	0.77988	0.24122	0.658614	p-value < 2.2e-16
OAR6_52641033.1	6	48245410	0.79096	0.57792	0.072924	0.94845	0.26885	0.654407	p-value < 2.2e-16
OAR1_233494237.1	1	219054466	0.80196	0.6074	0.06782	0.97913	0.27456	0.654258	p-value < 2.2e-16
s10591.1	24	40878250	0.63753	0.24522	0.14006	0.75591	0.23732	0.651816	p-value < 2.2e-16
OAR10_29341212.1	10	29347138	0.62593	0.22356	0.14487	0.73942	0.23433	0.651674	p-value < 2.2e-16
s23527.1	18	27049999	0.76455	0.51151	0.085155	0.93677	0.26807	0.65133	p-value < 2.2e-16
s02813.1	23	47812941	0.77315	0.53254	0.078119	0.93378	0.26676	0.651126	p-value < 2.2e-16
s63508.1	12	51999788	0.67554	0.31848	0.11719	0.80399	0.24506	0.65081	p-value < 2.2e-16
OAR6_46455936.1	6	42418096	0.79196	0.58055	0.072073	0.96102	0.2714	0.650285	p-value < 2.2e-16
OAR21_6791260.1	21	5752228	0.61652	0.20621	0.1507	0.72007	0.23064	0.649742	p-value < 2.2e-16
OAR8_43311350.1	8	40411914	0.84517	0.73709	0.054182	1.0903	0.29595	0.649674	p-value < 2.2e-16
OAR2_31404234_X.1	2	30623148	0.59792	0.17233	0.16039	0.70148	0.22778	0.648656	p-value < 2.2e-16
OAR3_41131386.1	3	38534473	0.77115	0.5276	0.080776	0.96595	0.27382	0.646565	p-value < 2.2e-16
OAR1_196519762.1	1	184715074	0.60172	0.17921	0.15554	0.71933	0.23138	0.645169	p-value < 2.2e-16
OAR6_37861888.1	6	34566514	0.57151	0.12509	0.17094	0.65858	0.22049	0.644971	p-value < 2.2e-16
OAR4_6211171.1	4	6747181	0.64133	0.25238	0.13714	0.76032	0.23779	0.64332	p-value < 2.2e-16
OAR10_90473709.1	10	82904407	0.76095	0.50287	0.08603	0.93912	0.26859	0.643288	p-value < 2.2e-16
s13861.1	1	7233856	0.52851	0.049573	0.18991	0.60914	0.21276	0.641893	p-value < 2.2e-16
OAR2_8888645.1	2	9903157	0.92559	1.0948	0.027132	1.177	0.30935	0.640707	p-value < 2.2e-16
OAR6_104941526.1	6	96690235	0.83097	0.69161	0.057958	1.0535	0.28857	0.640077	p-value < 2.2e-16
OAR16_17276041.1	16	15778812	0.57211	0.12616	0.16996	0.67243	0.22338	0.639812	p-value < 2.2e-16
OAR24_21248784.1	24	20209315	0.56571	0.11482	0.17193	0.66691	0.22268	0.639387	p-value < 2.2e-16
s27673.1	1	64510369	0.73075	0.4336	0.096096	0.87647	0.25692	0.639073	p-value < 2.2e-16
OAR18_14462008_X.1	18	14741268	0.79476	0.58797	0.070355	0.99894	0.27919	0.638827	p-value < 2.2e-16
OAR18_3660474.1	18	4475132	0.89318	0.92228	0.04143	1.1892	0.31424	0.636962	p-value < 2.2e-16
OAR6_52067222.1	6	47714876	0.80156	0.60631	0.068657	0.98097	0.27509	0.636689	p-value < 2.2e-16
s02289.1	10	29244858	0.85057	0.75527	0.053447	1.0429	0.28534	0.636614	p-value < 2.2e-16
OAR26_25978392.1	26	22558147	0.87598	0.84898	0.045039	1.147	0.30595	0.636583	p-value < 2.2e-16
OAR23_32570581.1	23	30945393	0.54511	0.078576	0.18192	0.62667	0.21549	0.63551	p-value < 2.2e-16
OAR4_14887500.1	4	15490969	0.5003	0.00052126	0.20301	0.57464	0.20692	0.635034	p-value < 2.2e-16
s67010.1	5	35844106	0.75995	0.50049	0.0869	0.94101	0.2692	0.634243	p-value < 2.2e-16
OAR3_146824324.1	3	137549966	0.67514	0.31769	0.11818	0.82115	0.24896	0.632228	p-value < 2.2e-16
OAR20_33339130.1	20	30423740	0.5099	0.017204	0.19593	0.58804	0.2093	0.631681	p-value < 2.2e-16
OAR1_58938560.1	1	56625996	0.5033	0.0057339	0.201	0.5701	0.20591	0.631656	p-value < 2.2e-16
OAR6_37546315.1	6	34241051	0.4863	-0.02381	0.21386	0.55677	0.20408	0.631622	p-value < 2.2e-16
s45020.1	11	25667220	0.76715	0.51781	0.082541	0.92623	0.26555	0.630948	p-value < 2.2e-16
s33653.1	25	32770451	0.65653	0.28137	0.12424	0.81018	0.2474	0.630637	p-value < 2.2e-16
OAR4_16753366.1	4	17372614	0.64433	0.25806	0.13422	0.7839	0.24277	0.629039	p-value < 2.2e-16
s39518.1	22	48702363	0.75735	0.49432	0.087775	0.95393	0.27219	0.628077	p-value < 2.2e-16
s56642.1	12	48923206	0.90138	0.96094	0.039234	1.204	0.3174	0.626634	p-value < 2.2e-16
OAR15_33293466_X.1	15	31948978	0.45149	-0.084536	0.22506	0.51992	0.1984	0.62591	p-value < 2.2e-16
s75938.1	4	17311833	0.44349	-0.098591	0.23211	0.50472	0.19562	0.625651	p-value < 2.2e-16
OAR6_106064654.1	6	97536007	0.61932	0.21136	0.14781	0.722	0.2308	0.624525	p-value < 2.2e-16
s65835.1	22	19296448	0.70474	0.37783	0.10567	0.83912	0.25071	0.624459	p-value < 2.2e-16
OAR1_296373207.1	1	276743941	0.61972	0.2121	0.14683	0.73327	0.23327	0.624289	p-value < 2.2e-16
s75619	5	9063703	0.45309	-0.08173	0.22198	0.52242	0.19871	0.624109	p-value < 2.2e-16
OAR6_77176027.1	6	71456851	0.92118	1.0677	0.029258	1.2543	0.32656	0.624013	p-value < 2.2e-16
s19514.1	25	8220437	0.53471	0.060389	0.18591	0.6311	0.21685	0.623789	p-value < 2.2e-16
OAR13_69076533.1	13	64428018	0.70014	0.36827	0.1095	0.83592	0.2503	0.622803	p-value < 2.2e-16
OAR18_1289368.1	18	2058762	0.88898	0.90348	0.042564	1.1781	0.3121	0.622448	p-value < 2.2e-16
s34365.1	5	8239666	0.45229	-0.083133	0.22404	0.52189	0.19867	0.622375	p-value < 2.2e-16
s52005.1	11	59209515	0.43209	-0.11871	0.24198	0.48292	0.19197	0.621689	p-value < 2.2e-16
s44881.1	25	6938538	0.61852	0.20989	0.14878	0.7301	0.23279	0.62148	p-value < 2.2e-16
OAR26_38251830.1	26	34393289	0.39768	-0.18029	0.26225	0.44616	0.18593	0.620095	p-value < 2.2e-16
s35491.1	23	25496075	0.53091	0.053758	0.18892	0.61528	0.21394	0.619391	p-value < 2.2e-16
OAR16_13935744.1	16	12962421	0.43709	-0.10987	0.23905	0.50045	0.19534	0.618671	p-value < 2.2e-16
OAR6_64593905.1	6	59374976	0.43909	-0.10634	0.23709	0.50402	0.19579	0.617113	p-value < 2.2e-16
OAR2_253423292_X.1	2	240813624	0.73115	0.43449	0.095165	0.91583	0.2656	0.616821	p-value < 2.2e-16
OAR11_42389264.1	11	40078434	0.5081	0.014075	0.19797	0.58922	0.20979	0.616511	p-value < 2.2e-16
OAR17_33797277.1	17	31392607	0.79976	0.60141	0.069495	0.98356	0.27546	0.614786	p-value < 2.2e-16
OAR3_142056197.1	3	132998175	0.70654	0.38159	0.10373	0.85415	0.25375	0.614316	p-value < 2.2e-16
OAR16_71736925.1	16	66161632	0.91358	1.0241	0.033303	1.1686	0.30831	0.612838	p-value < 2.2e-16
s62569.1	3	7227945	0.66053	0.2891	0.1222	0.7826	0.24168	0.612382	p-value < 2.2e-16
OAR19_14022646.1	19	13511798	0.71654	0.40276	0.10082	0.89702	0.26263	0.612099	p-value < 2.2e-16
OAR6_72227089_X.1	6	66639381	0.37568	-0.2206	0.27288	0.42792	0.18369	0.611875	p-value < 2.2e-16
OAR24_4400996.1	24	4242173	0.37387	-0.22394	0.27384	0.41681	0.18124	0.61117	p-value < 2.2e-16
OAR2_88734520.1	2	84038487	0.9992	3.0965	0.00042866	1.7109	0.42249	0.610459	p-value < 2.2e-16
OAR10_68142866.1	10	66041508	0.40948	-0.159	0.2565	0.46446	0.18945	0.609242	p-value < 2.2e-16
s73482.1	23	46772306	0.72815	0.42788	0.097031	0.87122	0.25607	0.606829	p-value < 2.2e-16
OAR11_2467321.1	11	3205987	0.70534	0.37908	0.1047	0.84879	0.25288	0.606799	p-value < 2.2e-16
OAR15_47984137.1	15	45623239	0.64233	0.25427	0.13617	0.77668	0.24148	0.606228	p-value < 2.2e-16
s53149.1	25	5250341	0.42008	-0.14003	0.24881	0.47789	0.19146	0.605556	p-value < 2.2e-16
s62020.1	1	235407819	0.70374	0.37574	0.10663	0.84613	0.25217	0.604907	p-value < 2.2e-16
OAR13_88934215.1	13	83337508	0.75195	0.48165	0.089543	0.96749	0.27549	0.604752	p-value < 2.2e-16
OAR7_64371135.1	7	59621358	0.96519	1.4429	0.014041	1.3092	0.3353	0.60452	p-value < 2.2e-16
OAR13_69940615.1	13	65283620	0.59892	0.17414	0.15846	0.72244	0.23263	0.604511	p-value < 2.2e-16
OAR3_69702580.1	3	66070201	0.33547	-0.29687	0.30367	0.35644	0.17113	0.603518	p-value < 2.2e-16
OAR10_29274817.1	10	29281423	0.59492	0.16692	0.1623	0.69594	0.22691	0.60307	p-value < 2.2e-16
OAR2_262957666.1	2	249495089	0.4937	-0.010947	0.20895	0.57836	0.20836	0.601803	p-value < 2.2e-16
OAR3_124899752.1	3	117220613	0.43969	-0.10529	0.23412	0.49443	0.19384	0.601182	p-value < 2.2e-16
s70829.1	6	101187217	0.32967	-0.30822	0.31169	0.36258	0.1726	0.599605	p-value < 2.2e-16
OAR7_19813387.1	7	19203716	0.60032	0.17667	0.15749	0.70993	0.22973	0.598634	p-value < 2.2e-16
s40901.1	13	48968947	0.34047	-0.28716	0.30005	0.36946	0.17341	0.598577	p-value < 2.2e-16
s68368.1	3	134408351	0.69454	0.35674	0.11142	0.87159	0.25848	0.598423	p-value < 2.2e-16
OAR4_17271625.1	4	17873400	0.34867	-0.27139	0.29269	0.38099	0.17548	0.598192	p-value < 2.2e-16
s04434.1	6	61196871	0.35447	-0.26034	0.28898	0.3911	0.17724	0.596862	p-value < 2.2e-16
s64219.1	6	69402283	0.47089	-0.050619	0.21688	0.55471	0.20478	0.596217	p-value < 2.2e-16
OAR23_25971623.1	23	24868044	0.70274	0.37366	0.10759	0.84437	0.25205	0.5953	p-value < 2.2e-16
OAR1_248761497.1	1	233402090	0.59252	0.16259	0.16514	0.69471	0.2271	0.594068	p-value < 2.2e-16
OAR1_191876696.1	1	180587090	0.59792	0.17233	0.16039	0.70316	0.22806	0.593039	p-value < 2.2e-16
s16834.1	7	83722121	0.41828	-0.14324	0.24978	0.46805	0.18932	0.59265	p-value < 2.2e-16
s63084.1	2	229161076	0.62212	0.21653	0.14585	0.7253	0.2317	0.592591	p-value < 2.2e-16
OAR5_25281048.1	5	22802784	0.29506	-0.37824	0.34749	0.31561	0.16502	0.592581	p-value < 2.2e-16
OAR2_253085124.1	2	240472503	0.64533	0.25996	0.13224	0.76796	0.23931	0.592189	p-value < 2.2e-16
OAR11_43352535.1	11	41026862	0.30686	-0.35388	0.33373	0.333	0.16775	0.592189	p-value < 2.2e-16
OAR3_148569270.1	3	138982110	0.42649	-0.12864	0.24393	0.47619	0.19079	0.592052	p-value < 2.2e-16
OAR15_88630272.1	15	81018994	0.38108	-0.21063	0.26904	0.41996	0.18155	0.591972	p-value < 2.2e-16
OAR23_31443579.1	23	30127289	0.85137	0.75801	0.052741	1.133	0.30496	0.591856	p-value < 2.2e-16
OAR6_80909611.1	6	74818425	0.4993	-0.0012163	0.20501	0.57212	0.20673	0.589655	p-value < 2.2e-16
s36366.1	9	20897121	0.32426	-0.31888	0.31949	0.35035	0.17059	0.5894	p-value < 2.2e-16
OAR13_78730272.1	13	73478343	0.31386	-0.33967	0.33042	0.33899	0.16883	0.587748	p-value < 2.2e-16
OAR6_49091813.1	6	44864826	0.32627	-0.31492	0.31605	0.35538	0.17151	0.587499	p-value < 2.2e-16
s09286.1	18	42615117	0.53711	0.064581	0.18491	0.63822	0.21849	0.587472	p-value < 2.2e-16
s57763.1	8	33369975	0.36227	-0.2456	0.28241	0.40811	0.18017	0.587197	p-value < 2.2e-16
OAR16_55255370.1	16	51040800	0.59352	0.16439	0.16419	0.6996	0.22804	0.586728	p-value < 2.2e-16
OAR16_11935656.1	16	11074315	0.31726	-0.33283	0.32626	0.34424	0.16967	0.586563	p-value < 2.2e-16
s48690.1	5	105773173	0.74455	0.46459	0.09046	0.91211	0.2641	0.586297	p-value < 2.2e-16
s21089.1	17	60616884	0.25925	-0.45595	0.3823	0.26174	0.15603	0.585139	p-value < 2.2e-16
s57500.1	10	30447185	0.25965	-0.45504	0.38086	0.27317	0.15792	0.584908	p-value < 2.2e-16
OAR6_124646989_X.1	6	110800617	0.64973	0.26833	0.13125	0.77372	0.24026	0.584488	p-value < 2.2e-16
OAR6_45004760.1	6	41037183	0.38508	-0.20327	0.26613	0.42898	0.18338	0.584223	p-value < 2.2e-16
OAR3_108365529.1	3	101989497	0.4757	-0.042255	0.21587	0.53966	0.20127	0.58408	p-value < 2.2e-16
OAR1_251993749.1	1	236296348	0.5135	0.023462	0.19491	0.6166	0.2153	0.583758	p-value < 2.2e-16
OAR6_44123475_X.1	6	40158748	0.27305	-0.42525	0.36903	0.27937	0.15875	0.583554	p-value < 2.2e-16
OAR17_26494445.1	17	24369791	0.28106	-0.4079	0.35997	0.29974	0.1624	0.58338	p-value < 2.2e-16
s04188.1	25	32765228	0.42629	-0.129	0.24491	0.48869	0.19358	0.582996	p-value < 2.2e-16
OAR1_219632837.1	1	205934588	0.25365	-0.46871	0.38942	0.26783	0.15732	0.582746	p-value < 2.2e-16
s34937.1	8	89993313	0.44809	-0.090504	0.22911	0.51506	0.19727	0.58198	p-value < 2.2e-16
OAR3_152529546.1	3	142923826	0.95519	1.3287	0.016868	1.2906	0.33199	0.581552	p-value < 2.2e-16
s22577.1	1	2022461	0.59752	0.17161	0.16134	0.75219	0.23907	0.581197	p-value < 2.2e-16
OAR23_61378353.1	23	57780397	0.32887	-0.30979	0.31257	0.3565	0.17117	0.579638	p-value < 2.2e-16
OAR6_124676719.1	6	110831912	0.55671	0.098943	0.17593	0.65569	0.22081	0.57962	p-value < 2.2e-16
OAR24_19855862.1	24	18657074	0.25005	-0.47701	0.39431	0.26155	0.15637	0.578792	p-value < 2.2e-16
s26322.1	11	53056299	0.60032	0.17667	0.15749	0.72908	0.23409	0.578749	p-value < 2.2e-16
OAR6_50766373_X.1	6	46538328	0.25925	-0.45595	0.3823	0.2754	0.15861	0.578002	p-value < 2.2e-16
OAR4_15883493.1	4	16501692	0.23205	-0.51976	0.41632	0.23848	0.15249	0.577786	p-value < 2.2e-16
OAR3_178674325.1	3	166841358	0.29606	-0.37616	0.3451	0.32086	0.16598	0.577366	p-value < 2.2e-16
OAR3_219470142.1	3	204669186	0.37187	-0.22765	0.27575	0.41138	0.18048	0.577022	p-value < 2.2e-16
OAR15_76419512.1	15	71238474	0.21924	-0.55159	0.43719	0.2201	0.14947	0.576633	p-value < 2.2e-16
OAR3_160069791.1	3	150395397	0.34187	-0.28445	0.29639	0.36395	0.17227	0.576235	p-value < 2.2e-16
OAR3_108912043.1	3	102610435	0.41588	-0.14753	0.25268	0.46028	0.18829	0.575731	p-value < 2.2e-16
OAR3_166914423.1	3	156253484	0.30126	-0.36537	0.34109	0.33134	0.16783	0.575631	p-value < 2.2e-16
s13067.1	12	71271534	0.23965	-0.50144	0.40586	0.23942	0.15254	0.575521	p-value < 2.2e-16
s34284.1	16	37702808	0.41488	-0.14932	0.25364	0.47337	0.19076	0.575461	p-value < 2.2e-16
s63713.1	3	207062115	0.34787	-0.27292	0.29362	0.39781	0.17911	0.574404	p-value < 2.2e-16
s21274.1	9	13204834	0.36487	-0.24072	0.28052	0.41712	0.18212	0.574369	p-value < 2.2e-16
s40386.1	12	50322815	0.36587	-0.23885	0.27957	0.40222	0.17877	0.574207	p-value < 2.2e-16
s01268.1	7	35144865	0.30726	-0.35306	0.33291	0.32794	0.16674	0.573671	p-value < 2.2e-16
s50252.1	9	56728496	0.23145	-0.52122	0.41823	0.23102	0.15121	0.573121	p-value < 2.2e-16
s55251.1	3	25657588	0.44009	-0.10458	0.23312	0.50305	0.19553	0.57297	p-value < 2.2e-16
s27329.1	23	56802388	0.22865	-0.52809	0.42265	0.23427	0.1519	0.572569	p-value < 2.2e-16
OAR13_34211514.1	13	31352455	0.21564	-0.56078	0.44129	0.22093	0.14971	0.572458	p-value < 2.2e-16
OAR4_15166787.1	4	15846459	0.27826	-0.41394	0.36453	0.29637	0.16157	0.570988	p-value < 2.2e-16
s45053.1	16	71803952	0.70174	0.37158	0.10854	0.89279	0.26285	0.570916	p-value < 2.2e-16
s62439.1	24	10733233	0.26225	-0.44919	0.3772	0.2902	0.16155	0.570314	p-value < 2.2e-16
OAR17_15004509.1	17	13848779	0.28666	-0.39594	0.35456	0.29617	0.16153	0.570142	p-value < 2.2e-16
OAR2_235237168.1	2	223555047	0.23025	-0.52416	0.42014	0.23395	0.15181	0.568641	p-value < 2.2e-16
OARUn.54_510669.1	16	71703616	0.9778	1.6438	0.0074106	1.5407	0.38643	0.568219	p-value < 2.2e-16
OAR25_34429792.1	25	32324936	0.30186	-0.36414	0.33947	0.34361	0.17036	0.567735	p-value < 2.2e-16
OAR5_105092353.1	5	96816314	0.45809	-0.072974	0.22095	0.52152	0.19846	0.567531	p-value < 2.2e-16
s55590.1	1	100312170	0.4991	-0.0015638	0.206	0.61099	0.21499	0.566873	p-value < 2.2e-16
OAR3_149805388.1	3	140206900	0.44469	-0.09648	0.23111	0.50764	0.19633	0.566603	p-value < 2.2e-16
OAR1_31126491.1	1	30740515	0.27626	-0.41827	0.36604	0.29135	0.161	0.566125	p-value < 2.2e-16
OAR1_207631109.1	1	194919437	0.24185	-0.49621	0.40318	0.25187	0.15503	0.565735	p-value < 2.2e-16
OAR17_43412278.1	17	40679219	0.20024	-0.60141	0.46775	0.19964	0.14619	0.564904	p-value < 2.2e-16
OAR1_86417977.1	1	81897012	0.4771	-0.039817	0.21487	0.54808	0.20295	0.564037	p-value < 2.2e-16
OAR13_64015740.1	13	59218166	0.28966	-0.38958	0.35144	0.31951	0.16609	0.563961	p-value < 2.2e-16
OAR16_40642902_X.1	16	37651542	0.21244	-0.56904	0.44817	0.21022	0.14796	0.563406	p-value < 2.2e-16
OAR10_56572554.1	10	55639509	0.20704	-0.58319	0.45541	0.20891	0.14783	0.562787	p-value < 2.2e-16
OAR6_107748380.1	6	98967593	0.32527	-0.3169	0.31777	0.3715	0.17474	0.562676	p-value < 2.2e-16
OAR3_98694780.1	3	93060304	0.26705	-0.43847	0.37276	0.28602	0.16009	0.562638	p-value < 2.2e-16
OAR2_59323825.1	2	55677856	0.30186	-0.36414	0.33947	0.32252	0.16607	0.562019	p-value < 2.2e-16
s52020.1	11	7973074	0.26045	-0.45324	0.3794	0.26817	0.1569	0.561702	p-value < 2.2e-16
s54006.1	3	138459660	0.57872	0.13789	0.16799	0.68527	0.22578	0.561504	p-value < 2.2e-16
OAR3_202568143.1	3	188917228	0.5063	0.010947	0.19898	0.58427	0.20864	0.561485	p-value < 2.2e-16
s19503.1	22	37374047	0.87297	0.83711	0.04569	1.1327	0.30335	0.561335	p-value < 2.2e-16
s56027.1	19	17224585	0.39548	-0.18429	0.26321	0.44062	0.18506	0.561291	p-value < 2.2e-16
OAR17_76292283.1	17	70503423	0.32186	-0.32364	0.32119	0.35697	0.17211	0.56086	p-value < 2.2e-16
s51314.1	22	43299651	0.4903	-0.016856	0.2119	0.59217	0.21178	0.5602	p-value < 2.2e-16
s31877.1	8	90003171	0.35267	-0.26376	0.29084	0.38725	0.17636	0.559234	p-value < 2.2e-16
OAR9_87203608.1	9	82724381	0.18404	-0.64677	0.49566	0.18387	0.1438	0.559152	p-value < 2.2e-16
OAR10_22675627.1	10	23101439	0.65453	0.27752	0.12726	0.79246	0.24419	0.558157	p-value < 2.2e-16
OAR13_33557008.1	13	30685020	0.35667	-0.25616	0.28524	0.40253	0.17957	0.5579	p-value < 2.2e-16
OAR3_97074560.1	3	91485481	0.21784	-0.55515	0.44012	0.23374	0.15213	0.557824	p-value < 2.2e-16
s51401.1	4	16212232	0.21124	-0.57216	0.44986	0.21264	0.14854	0.557686	p-value < 2.2e-16
OAR4_107022428.1	4	102251172	0.18364	-0.64792	0.49704	0.18739	0.14438	0.557495	p-value < 2.2e-16
OAR4_16701883.1	4	17325850	0.20904	-0.57792	0.45375	0.21021	0.14808	0.557285	p-value < 2.2e-16
OAR1_189921263.1	1	178785270	0.26785	-0.4367	0.37202	0.28708	0.16061	0.556116	p-value < 2.2e-16
s07191.1	16	70346961	0.83457	0.70284	0.057176	1.1443	0.30858	0.556101	p-value < 2.2e-16
OAR3_125835006.1	3	118105146	0.28306	-0.40361	0.35843	0.30087	0.16259	0.556033	p-value < 2.2e-16
OAR19_27016487.1	19	25676514	0.5057	0.0099043	0.19999	0.59053	0.21019	0.55576	p-value < 2.2e-16
OAR15_39364437.1	15	37656653	0.63793	0.24598	0.13812	0.75819	0.23779	0.554955	p-value < 2.2e-16
OAR3_141611507.1	3	132650558	0.18484	-0.64446	0.49474	0.18511	0.14391	0.554897	p-value < 2.2e-16
OAR11_42371614.1	11	40061037	0.18944	-0.63132	0.48767	0.18053	0.14335	0.554614	p-value < 2.2e-16
OAR1_73900697.1	1	70085879	0.25785	-0.45912	0.38374	0.2682	0.15708	0.554349	p-value < 2.2e-16
OAR3_79625099.1	3	75494931	0.26565	-0.44159	0.37424	0.28796	0.16095	0.554186	p-value < 2.2e-16
OAR9_85560833.1	9	81195408	0.21384	-0.56541	0.4459	0.22043	0.14998	0.554003	p-value < 2.2e-16
s66243.1	20	47008994	0.4919	-0.014075	0.21092	0.5798	0.20882	0.553495	p-value < 2.2e-16
s45849.1	23	52866926	0.20264	-0.59493	0.46247	0.2003	0.1463	0.553422	p-value < 2.2e-16
s58015.1	11	51584156	0.32867	-0.31018	0.31344	0.36227	0.17255	0.553304	p-value < 2.2e-16
OAR3_193838146.1	3	180870294	0.22725	-0.53155	0.42698	0.23774	0.15257	0.553055	p-value < 2.2e-16
OAR24_29399883.1	24	27325370	0.34487	-0.27867	0.29546	0.37875	0.17503	0.552993	p-value < 2.2e-16
s08507.1	13	28597954	0.4977	-0.0039963	0.20698	0.58127	0.20896	0.552991	p-value < 2.2e-16
OAR3_151443622.1	3	141825658	0.37287	-0.22579	0.2748	0.41309	0.18048	0.552539	p-value < 2.2e-16
s18834.1	10	29847303	0.23805	-0.50526	0.40785	0.24319	0.15308	0.552073	p-value < 2.2e-16
OAR8_3779564.1	8	3583614	0.17704	-0.66732	0.51331	0.16792	0.1413	0.551787	p-value < 2.2e-16
OAR18_978364.1	18	1718998	0.19864	-0.60576	0.47238	0.19924	0.14657	0.551695	p-value < 2.2e-16
OAR5_6287899.1	5	6054604	0.26085	-0.45234	0.37867	0.27517	0.15856	0.551467	p-value < 2.2e-16
s72024.1	2	76434703	0.19564	-0.614	0.47693	0.19991	0.14667	0.550391	p-value < 2.2e-16
s17858.1	3	175097210	0.29786	-0.37241	0.3443	0.32032	0.16561	0.549555	p-value < 2.2e-16
OAR3_215849996.1	3	201393854	0.18664	-0.63929	0.491	0.17887	0.14298	0.548858	p-value < 2.2e-16
OAR19_23147477.1	19	22115551	0.23405	-0.5149	0.41503	0.24068	0.15292	0.548832	p-value < 2.2e-16
s52646.1	3	96021157	0.19464	-0.61676	0.47942	0.18858	0.14448	0.548659	p-value < 2.2e-16
OAR10_79823099.1	10	72887998	0.33907	-0.28987	0.30186	0.3944	0.17887	0.548256	p-value < 2.2e-16
s38680.1	5	16751473	0.23845	-0.50431	0.40719	0.25399	0.15545	0.547769	p-value < 2.2e-16
OAR1_236278124.1	1	221669835	0.16583	-0.70158	0.53718	0.15974	0.14005	0.547582	p-value < 2.2e-16
s46065.1	6	39950075	0.17984	-0.65902	0.50688	0.17156	0.14181	0.547365	p-value < 2.2e-16
s42143.1	3	181448232	0.22004	-0.54956	0.4366	0.21764	0.14882	0.547352	p-value < 2.2e-16
OAR8_77929207.1	8	72753403	0.16883	-0.69223	0.52993	0.15611	0.13926	0.547141	p-value < 2.2e-16
OAR2_144672328.1	2	137155987	0.22905	-0.52711	0.42202	0.23892	0.15296	0.547091	p-value < 2.2e-16
s51140.1	1	266314456	0.22705	-0.53204	0.4282	0.23657	0.15251	0.547048	p-value < 2.2e-16
s55389.1	25	8890359	0.54891	0.085238	0.17893	0.64138	0.21826	0.54697	p-value < 2.2e-16
OAR23_38012380.1	23	36076295	0.36847	-0.23398	0.27671	0.40607	0.17956	0.546786	p-value < 2.2e-16
OAR24_22245800.1	24	21004723	0.22444	-0.5385	0.43123	0.22783	0.15068	0.546547	p-value < 2.2e-16
s63011.1	11	11574388	0.35587	-0.25768	0.28712	0.41072	0.18139	0.546074	p-value < 2.2e-16
OAR7_64793910.1	7	60061455	0.17744	-0.66613	0.51204	0.1711	0.14171	0.545392	p-value < 2.2e-16
s45825.1	16	12807181	0.18684	-0.63871	0.49052	0.18429	0.14389	0.54418	p-value < 2.2e-16
OAR11_40493317.1	11	38240030	0.24625	-0.48585	0.39843	0.2633	0.15691	0.544056	p-value < 2.2e-16
OAR6_104330233.1	6	96156824	0.28006	-0.41005	0.36302	0.30004	0.1624	0.54402	p-value < 2.2e-16
OAR2_172930491.1	2	164475910	0.30606	-0.35551	0.33538	0.33428	0.16805	0.54391	p-value < 2.2e-16
OAR5_108521583.1	5	99918586	0.78636	0.56593	0.073793	1.0004	0.28005	0.543891	p-value < 2.2e-16
OAR19_20382205.1	19	19515928	0.46749	-0.056549	0.21789	0.54402	0.20239	0.543782	p-value < 2.2e-16
OAR23_27272887.1	23	26196926	0.15623	-0.73246	0.56165	0.1499	0.13837	0.543299	p-value < 2.2e-16
s30823.1	10	84756980	0.17544	-0.67211	0.51541	0.16896	0.14135	0.54278	p-value < 2.2e-16
s49551.1	13	64539581	0.20964	-0.57635	0.4532	0.21179	0.1481	0.542077	p-value < 2.2e-16
OAR13_69221369_X.1	13	64568185	0.21324	-0.56697	0.4476	0.21122	0.14786	0.541347	p-value < 2.2e-16
s25211.1	13	5344487	0.63153	0.23398	0.1439	0.81364	0.25028	0.540795	p-value < 2.2e-16
OAR5_6254624.1	5	6019913	0.25145	-0.47377	0.39153	0.26759	0.15719	0.540783	p-value < 2.2e-16
OAR12_3030362.1	12	3255730	0.66253	0.29298	0.12118	0.85937	0.2582	0.540261	p-value < 2.2e-16
s26164.1	17	7774254	0.17964	-0.65961	0.50774	0.16784	0.14131	0.540238	p-value < 2.2e-16
s46658.1	3	19207556	0.73215	0.4367	0.093282	0.95452	0.27421	0.539472	p-value < 2.2e-16
s04667.1	13	33921931	0.44689	-0.092612	0.23011	0.5368	0.20237	0.539325	p-value < 2.2e-16
s15089.1	24	2279440	0.18104	-0.6555	0.50291	0.17922	0.14305	0.539187	p-value < 2.2e-16
OAR15_41026393.1	15	39318514	0.61632	0.20584	0.15166	0.74166	0.23556	0.539136	p-value < 2.2e-16
s39140.1	2	73161209	0.63413	0.23885	0.14102	0.81259	0.24981	0.539104	p-value < 2.2e-16
s56939.1	11	51553448	0.25465	-0.46641	0.3873	0.26036	0.1557	0.538954	p-value < 2.2e-16
s51718.1	6	42809260	0.16203	-0.71363	0.54808	0.15088	0.13849	0.538273	p-value < 2.2e-16
s49691.1	1	216802994	0.15683	-0.73048	0.55968	0.14868	0.13824	0.538166	p-value < 2.2e-16
OAR3_170397550.1	3	159567929	0.16143	-0.71555	0.54878	0.14901	0.1383	0.537973	p-value < 2.2e-16
s05900.1	21	14027017	0.19204	-0.624	0.48382	0.18762	0.14424	0.53739	p-value < 2.2e-16
OAR1_86366957.1	1	81848099	0.23025	-0.52416	0.42014	0.23996	0.1529	0.537311	p-value < 2.2e-16
OAR2_178032433.1	2	169420864	0.14983	-0.75391	0.57874	0.14046	0.13692	0.537193	p-value < 2.2e-16
OAR6_58486033.1	6	53855770	0.35647	-0.25654	0.28618	0.40227	0.17927	0.537172	p-value < 2.2e-16
OAR2_65166454.1	2	61230129	0.17403	-0.67633	0.51873	0.16276	0.14017	0.536854	p-value < 2.2e-16
OAR25_8218556.1	25	7728170	0.18504	-0.64388	0.49427	0.17576	0.1423	0.536587	p-value < 2.2e-16
OAR5_110152411.1	5	101485626	0.20264	-0.59493	0.46247	0.20115	0.14645	0.536536	p-value < 2.2e-16
s70398.1	4	5765805	0.21524	-0.56181	0.44245	0.21822	0.14927	0.536437	p-value < 2.2e-16
s00505.1	1	190054888	0.25625	-0.46276	0.38659	0.27512	0.15897	0.536368	p-value < 2.2e-16
s36729.1	2	157950202	0.22384	-0.54	0.43243	0.23546	0.15253	0.535991	p-value < 2.2e-16
OAR12_19204810.1	12	17490455	0.21504	-0.56232	0.44303	0.21556	0.149	0.534271	p-value < 2.2e-16
OAR6_55285058.1	6	50721224	0.21324	-0.56697	0.4476	0.21348	0.14826	0.533882	p-value < 2.2e-16
OAR6_80880225.1	6	74788948	0.29166	-0.38537	0.35065	0.31409	0.16479	0.53388	p-value < 2.2e-16
OAR6_19006050.1	6	16340197	0.15823	-0.7259	0.55668	0.14093	0.13683	0.533215	p-value < 2.2e-16
OAR1_89387151.1	1	84947609	0.18144	-0.65433	0.50202	0.17579	0.14258	0.532978	p-value < 2.2e-16
OAR1_227587917.1	1	213559449	0.22665	-0.53303	0.42881	0.23695	0.15292	0.532655	p-value < 2.2e-16
OAR4_72643314.1	4	70266434	0.65033	0.26948	0.12926	0.84013	0.25466	0.532552	p-value < 2.2e-16
OAR3_167902428.1	3	157177506	0.22404	-0.5395	0.43183	0.22869	0.1509	0.532477	p-value < 2.2e-16
s32330.1	7	56542686	0.90438	0.97581	0.03602	1.2039	0.31676	0.531055	p-value < 2.2e-16
OAR3_71300830.1	3	67554692	0.998	2.698	0.0010156	1.6253	0.40372	0.530919	p-value < 2.2e-16
OAR2_154645235.1	2	146790457	0.96599	1.4534	0.013016	1.372	0.34939	0.530353	p-value < 2.2e-16
s31283.1	9	76395042	0.16623	-0.70033	0.53605	0.15843	0.13991	0.530316	p-value < 2.2e-16
s22142.1	16	69838165	0.22124	-0.54653	0.43541	0.23841	0.15328	0.530051	p-value < 2.2e-16
s70403.1	26	39662128	0.14763	-0.76146	0.58454	0.13289	0.13553	0.529464	p-value < 2.2e-16
s08857.1	3	125712043	0.24445	-0.49008	0.3998	0.25581	0.15521	0.529356	p-value < 2.2e-16
s66245.1	1	106876324	0.15643	-0.7318	0.56132	0.14527	0.13753	0.529191	p-value < 2.2e-16
OAR5_56351796.1	5	52204267	0.57451	0.13042	0.16898	0.67781	0.22457	0.528933	p-value < 2.2e-16
OAR6_105661466.1	6	97243852	0.20044	-0.60087	0.46722	0.19159	0.14491	0.528369	p-value < 2.2e-16
s52854.1	4	99732467	0.15863	-0.7246	0.55567	0.14429	0.13726	0.528301	p-value < 2.2e-16
OAR10_51406054.1	10	50621842	0.16123	-0.71619	0.54983	0.15223	0.13886	0.528003	p-value < 2.2e-16
OAR2_162707539.1	2	154616744	0.24165	-0.49669	0.40385	0.25911	0.15645	0.527927	p-value < 2.2e-16
OAR8_91632959.1	8	86068668	0.18844	-0.63415	0.48863	0.17721	0.14258	0.527433	p-value < 2.2e-16
OAR3_149747723.1	3	140161105	0.80236	0.6085	0.066974	1.1058	0.30273	0.52678	p-value < 2.2e-16
s55707.1	11	34301780	0.20704	-0.58319	0.45541	0.21313	0.14868	0.526343	p-value < 2.2e-16
s50394.1	13	68979240	0.20064	-0.60032	0.46617	0.20376	0.14725	0.526339	p-value < 2.2e-16
s46624.1	1	259291662	0.14203	-0.7811	0.59825	0.12217	0.13387	0.526045	p-value < 2.2e-16
OAR17_64771249.1	17	59793006	0.16063	-0.71812	0.55087	0.15524	0.13926	0.525881	p-value < 2.2e-16
DU279054_461.1	25	448302	0.16843	-0.69347	0.53148	0.16075	0.13999	0.525254	p-value < 2.2e-16
OAR3_209072421.1	3	195181003	0.56271	0.10952	0.17293	0.71827	0.23404	0.525191	p-value < 2.2e-16
OAR18_6167003.1	18	6815015	0.19324	-0.62065	0.48187	0.19642	0.14611	0.525151	p-value < 2.2e-16
OAR1_258588662.1	1	241892009	0.16943	-0.69037	0.52915	0.16209	0.14034	0.524974	p-value < 2.2e-16
OAR4_22143169.1	4	22028938	0.14263	-0.77896	0.59613	0.11997	0.13313	0.524819	p-value < 2.2e-16
OAR2_107121797.1	2	100828569	0.19604	-0.61289	0.47542	0.20188	0.14736	0.524496	p-value < 2.2e-16
OAR2_212387600.1	2	201730645	0.15583	-0.73377	0.56295	0.13637	0.13604	0.524432	p-value < 2.2e-16
s12024.1	3	38388426	0.24285	-0.49385	0.40183	0.24697	0.154	0.524352	p-value < 2.2e-16
OAR22_5263466.1	22	4289246	0.26085	-0.45234	0.37867	0.2774	0.159	0.523417	p-value < 2.2e-16
OAR12_43172807.1	12	39890126	0.17003	-0.68852	0.52758	0.16626	0.14105	0.522668	p-value < 2.2e-16
OAR10_57100846.1	10	56078535	0.22845	-0.52858	0.42327	0.23936	0.15287	0.522601	p-value < 2.2e-16
OAR6_124727445.1	6	110885921	0.29866	-0.37075	0.3435	0.32106	0.16583	0.522202	p-value < 2.2e-16
s11431.1	19	13496545	0.14923	-0.75596	0.58109	0.14801	0.13848	0.52074	p-value < 2.2e-16
OAR1_73950077.1	1	70132745	0.25765	-0.45958	0.38446	0.26816	0.15727	0.520396	p-value < 2.2e-16
OAR1_211006639.1	1	198071304	0.16083	-0.71748	0.55052	0.15058	0.13862	0.520066	p-value < 2.2e-16
OAR1_253274922.1	1	237336340	0.13703	-0.79919	0.61421	0.12035	0.13355	0.520026	p-value < 2.2e-16
s16923.1	25	39978546	0.13083	-0.82241	0.63486	0.11389	0.13249	0.519605	p-value < 2.2e-16
OAR6_46726364.1	6	42676835	0.28006	-0.41005	0.36302	0.31468	0.1657	0.519096	p-value < 2.2e-16
s47430.1	11	44699333	0.19944	-0.60358	0.47034	0.19709	0.14606	0.519002	p-value < 2.2e-16
OAR23_12277354.1	23	11229316	0.15643	-0.7318	0.56132	0.14586	0.13772	0.519002	p-value < 2.2e-16
s05079.1	15	28560490	0.33627	-0.29531	0.30277	0.38047	0.17598	0.518963	p-value < 2.2e-16
s22084.1	13	5357986	0.17003	-0.68852	0.52758	0.16114	0.14036	0.518642	p-value < 2.2e-16
OAR25_27992869.1	25	26162871	0.14903	-0.75664	0.58196	0.14005	0.13688	0.51862	p-value < 2.2e-16
s62340.1	9	13434230	0.43029	-0.1219	0.24295	0.5158	0.19922	0.518388	p-value < 2.2e-16
s11660.1	11	41716945	0.14303	-0.77754	0.59479	0.1265	0.13458	0.527305	0.04446
OAR23_45926303.1	23	43551259	0.65833	0.28484	0.12322	0.77167	0.23901	0.649623	0.04355
s15862.1	11	50605777	0.23025	-0.52416	0.42014	0.23537	0.1519	0.571466	0.0371
OAR3_182795446.1	3	170719824	0.9876	1.9011	0.0044554	1.3114	0.33418	0.764923	0.03581
OAR2_133240628.1	2	126206423	0.14463	-0.7719	0.59126	0.12578	0.13426	0.525622	0.0347
OAR6_45273992.1	6	41295843	0.9928	2.1394	0.0031043	1.3355	0.33884	0.771751	0.03053
s52125.1	3	77193550	0.14543	-0.7691	0.5885	0.12872	0.13483	0.524442	0.02643
s32555.1	15	80455845	0.52791	0.048527	0.19091	0.6157	0.21399	0.627465	0.02584
s38465.1	1	233671670	0.20624	-0.58531	0.45705	0.20338	0.14676	0.560649	0.02534
OAR6_75339094.1	6	69521203	0.19804	-0.6074	0.47391	0.19233	0.14496	0.55687	0.02178
s28243.1	13	62908675	0.16103	-0.71683	0.55018	0.14643	0.13747	0.537527	0.02162
s64982.1	3	93794160	0.41608	-0.14717	0.25172	0.45686	0.18737	0.616953	0.02084
OAR2_196843824.1	2	186722905	0.15283	-0.74376	0.56994	0.13798	0.13626	0.532405	0.02071
OAR5_56845445_X.1	5	52699119	0.31586	-0.33564	0.3271	0.34554	0.16967	0.591419	0.02065
OAR2_248922999.1	2	236669824	0.90358	0.9718	0.036569	1.101	0.29411	0.706199	0.02008
s43578.1	3	215649213	0.78416	0.56026	0.076355	0.93077	0.26512	0.67212	0.01976
OAR6_73460055.1	6	67718562	0.18244	-0.65141	0.50112	0.17687	0.14267	0.549407	0.01624
OAR10_38026712.1	10	37231772	0.20124	-0.5987	0.46565	0.19943	0.14625	0.561081	0.01592
OAR6_26213028.1	6	23158218	0.16483	-0.70473	0.53978	0.14475	0.13717	0.530266	0.01488
OAR10_37976970.1	10	37173103	0.18024	-0.65785	0.506	0.1741	0.14218	0.555364	0.01431
s46130.1	3	96105660	0.14883	-0.75733	0.58282	0.12796	0.13453	0.534966	0.01336
s57754.1	4	19679069	0.90578	0.98289	0.034912	1.1192	0.29804	0.706912	0.00852
OAR16_65917082.1	16	60676990	0.76555	0.51393	0.083419	0.92441	0.26507	0.667506	0.005611
OAR4_51315739.1	4	50000039	0.21884	-0.5526	0.43836	0.2141	0.14841	0.570289	0.005242
OAR3_149813581.1	3	140215616	0.15503	-0.73642	0.56456	0.1395	0.13677	0.523378	0.0041
OAR3_156691225.1	3	147094688	0.97259	1.5501	0.0095339	1.2595	0.32351	0.739047	0.004034
DU324670_456.1	17	10498392	0.76475	0.512	0.084292	0.91272	0.26278	0.67606	0.003619
OAR4_51241289.1	4	49921436	0.20204	-0.59654	0.46353	0.19687	0.14573	0.56003	0.003214
s59618.1	25	4228494	0.14443	-0.7726	0.59181	0.12843	0.13477	0.52515	0.003197
OAR8_37243185.1	8	34791805	0.19344	-0.62009	0.48089	0.18855	0.14442	0.560351	0.002816
OAR10_87366900_X.1	10	80074929	0.17664	-0.66851	0.51415	0.16812	0.14106	0.554061	0.002713
OAR1_248091902.1	1	232778837	0.61732	0.20768	0.14974	0.70989	0.22863	0.649225	0.002572
s37424.1	5	9857720	0.90498	0.97883	0.035468	1.1317	0.30054	0.710475	0.0021
OAR23_36072379.1	23	34244883	0.20004	-0.60195	0.46878	0.18822	0.14413	0.561741	0.001674
OAR23_9399834.1	23	8727172	0.15103	-0.74983	0.57546	0.13963	0.13662	0.535856	0.001624
OAR3_108930523.1	3	102627002	0.92178	1.0713	0.028736	1.1529	0.30407	0.70568	0.00147
OAR23_46900744.1	23	44502153	0.993	2.1518	0.0029467	1.345	0.34049	0.775554	0.001391
OAR17_72375268.1	17	67060080	0.4875	-0.021724	0.21288	0.55315	0.20324	0.628171	0.001332
OAR23_47310563.1	23	44894635	0.9906	2.0227	0.0037141	1.3256	0.33679	0.766313	0.001285
s52211.1	17	70223603	0.83777	0.71299	0.056408	1.0199	0.28099	0.68079	0.001061
OAR6_50168961.1	6	45964943	0.55731	0.1	0.17494	0.64021	0.21754	0.628824	0.00103
OAR22_3499143.1	22	2657209	0.14963	-0.75459	0.57962	0.13075	0.13524	0.523867	0.001004
OAR22_33115630.1	22	29429765	0.19804	-0.6074	0.47391	0.19244	0.14489	0.556779	0.0007316
OAR7_63898458.1	7	59118092	0.91878	1.0536	0.031796	1.1392	0.30135	0.716186	0.0006779
s69327.1	14	34257320	0.31226	-0.3429	0.33125	0.33488	0.16806	0.586974	0.0004728
OAR23_27233801_X.1	23	26156365	0.29526	-0.37783	0.3459	0.31908	0.16565	0.584159	0.0003532
OAR14_43449381.1	14	41902998	0.18504	-0.64388	0.49427	0.178	0.14278	0.548773	0.0003326
s50474.1	13	8138554	0.15043	-0.75186	0.57666	0.13256	0.13548	0.522079	0.0003049
OAR23_46996994.1	23	44599758	0.9824	1.7467	0.0067775	1.2914	0.33008	0.758036	0.0002942
s65085.1	11	34381969	0.20004	-0.60195	0.46878	0.1985	0.14617	0.560259	0.0002799
OAR2_45808391.1	2	43269027	0.74315	0.46139	0.091374	0.88696	0.25867	0.673408	0.0002698
s55237.1	2	11753316	0.21864	-0.55311	0.43895	0.21388	0.14828	0.568015	0.0001816
s10782.1	2	186192447	0.28046	-0.40919	0.3615	0.29215	0.16098	0.579415	0.0001803
OAR3_157801748.1	3	148201764	0.96499	1.4404	0.014368	1.2329	0.3186	0.73211	0.0001471
OAR1_246601740_X.1	1	231365707	0.9888	1.9458	0.0039556	1.3253	0.33686	0.767097	5.643e-05
s60976.1	3	140112936	0.54351	0.075774	0.18291	0.62836	0.21588	0.640104	5.19e-05
s65442.1	13	75014149	0.17443	-0.67512	0.51749	0.1575	0.13931	0.541115	2.947e-05
OAR11_14499535.1	11	14741632	0.29946	-0.36909	0.3427	0.31953	0.16524	0.589173	2.91e-05
s04088.1	1	3572534	0.15123	-0.74915	0.57485	0.1351	0.13584	0.530432	2.389e-05
s62006.1	3	4481046	0.38248	-0.20805	0.26807	0.41434	0.18041	0.598627	2.224e-05
OAR4_93453059.1	4	89644922	0.13343	-0.81256	0.62579	0.1189	0.13343	0.52696	2.065e-05
OAR1_103199431.1	1	97661092	0.14283	-0.77825	0.5956	0.13179	0.13527	0.531828	1.845e-05
OAR2_85601895.1	2	80999396	0.13983	-0.78899	0.60493	0.12229	0.1339	0.522303	1.695e-05
s58408.1	25	5468879	0.14403	-0.77401	0.59236	0.12494	0.13432	0.52225	1.632e-05
OAR6_53625837.1	6	49453032	0.19144	-0.62568	0.48431	0.18924	0.14465	0.549394	1.592e-05
s23420.1	11	58717183	0.15383	-0.74041	0.56869	0.14394	0.13746	0.535817	1.511e-05
OAR19_23247831.1	19	22250894	0.95799	1.358	0.016469	1.2186	0.31581	0.73734	1.454e-05
OAR13_38704338.1	13	35611453	0.16643	-0.6997	0.53492	0.15071	0.13832	0.544807	1.43e-05
OAR5_25319096.1	5	22836324	0.21904	-0.5521	0.43778	0.2223	0.14984	0.570858	8.54e-06
OAR4_40562612.1	4	39865640	0.44869	-0.08945	0.2281	0.51286	0.19691	0.625199	7.49e-06
OAR10_91513794.1	10	83913635	0.52611	0.045391	0.1919	0.60576	0.21195	0.624308	6.852e-06
OAR4_14709849.1	4	15388671	0.14763	-0.76146	0.58454	0.13011	0.13494	0.529935	6.137e-06
OAR11_40842530.1	11	38547400	0.17924	-0.66079	0.50818	0.173	0.14202	0.545684	4.46e-06
OAR16_17583908.1	16	16037014	0.17163	-0.68362	0.52401	0.16955	0.14153	0.537821	4.306e-06
OAR3_2166490.1	3	2466241	0.14963	-0.75459	0.57962	0.13667	0.13614	0.530009	4.115e-06
OAR7_89063907.1	7	82884346	0.82677	0.67875	0.05954	1.0076	0.27892	0.676152	3.767e-06
OAR6_45438896.1	6	41457440	0.37968	-0.21321	0.27096	0.42081	0.18201	0.608539	3.734e-06
OAR12_16867558.1	12	15299615	0.44949	-0.088045	0.22608	0.50835	0.19622	0.61141	3.084e-06
OAR25_1031652.1	25	1059548	0.69274	0.35306	0.11426	0.82891	0.24938	0.663605	2.572e-06
s17926.1	6	92881477	0.13863	-0.79334	0.60792	0.11996	0.13342	0.520447	1.385e-06
OAR15_33928203.1	15	32485461	0.89458	0.92869	0.040876	1.1085	0.29658	0.703894	1.256e-06
OAR3_109226159.1	3	102923692	0.72655	0.42438	0.097965	0.87006	0.256	0.656792	8.956e-07
s75058.1	4	94742208	0.77135	0.52809	0.0799	0.92669	0.26521	0.664117	7.99e-07
OAR13_38765302.1	13	35669595	0.17844	-0.66316	0.51076	0.17027	0.14141	0.554251	6.249e-07
OAR1_215887929.1	1	202659987	0.36827	-0.23436	0.27767	0.40268	0.17884	0.594735	6.193e-07
OAR6_44450940.1	6	40475050	0.997	2.5215	0.0013378	1.4082	0.35401	0.802203	5.016e-07
OAR6_20258155.1	6	17589516	0.32647	-0.31452	0.31518	0.35092	0.17062	0.600932	4.564e-07
OAR6_60860131.1	6	55958623	0.14363	-0.77542	0.59371	0.12986	0.13504	0.534922	4.034e-07
OAR23_59883933.1	23	56363138	0.13923	-0.79116	0.60644	0.12578	0.13447	0.523825	3.723e-07
OAR17_17537142.1	17	16173142	0.19924	-0.60413	0.47136	0.19748	0.14571	0.56373	3.64e-07
OAR3_138764145.1	3	130253826	0.18304	-0.64966	0.49887	0.1685	0.14102	0.546216	3.446e-07
OAR23_31600187.1	23	30286465	0.54231	0.073673	0.1839	0.62115	0.21445	0.624768	3.225e-07
s29580.1	13	76357760	0.94139	1.2058	0.020227	1.198	0.31286	0.723448	3.104e-07
OAR6_107904639.1	6	99118937	0.92018	1.0618	0.029779	1.1448	0.30239	0.71738	2.516e-07
s33297.1	17	20381319	0.22565	-0.53551	0.43062	0.22543	0.15037	0.558749	2.069e-07
OAR2_31412377.1	2	30630329	0.30646	-0.3547	0.33456	0.32627	0.16644	0.594265	1.755e-07
s03686.1	25	6846209	0.15243	-0.7451	0.57087	0.13853	0.13617	0.530218	1.258e-07
OAR3_95965370.1	3	90454719	0.53151	0.054805	0.18792	0.61764	0.21412	0.622276	1.072e-07
OAR23_46850769.1	23	44460728	0.82797	0.6824	0.058751	0.99912	0.27702	0.671662	7.555e-08
OAR8_42590238.1	8	39686008	0.20044	-0.60087	0.46722	0.20374	0.14691	0.555676	4.393e-08
s01913.1	17	67039543	0.28946	-0.39	0.35222	0.30626	0.16324	0.580336	4.287e-08
s26384.1	6	34737092	0.87177	0.83243	0.04634	1.0797	0.29166	0.700156	2.774e-08
OAR1_6410322.1	1	7160401	0.80776	0.62344	0.065268	0.98196	0.2746	0.687795	1.55e-08
s13370.1	1	109797557	0.55471	0.095425	0.17693	0.63954	0.21733	0.625094	1.36e-08
s49627.1	19	2211692	0.43949	-0.10564	0.23512	0.496	0.19408	0.62179	1.218e-08
OAR6_76377079.1	6	70585671	0.93739	1.1753	0.02315	1.1696	0.30691	0.707226	1.1e-08
s61106.1	3	220505305	0.63753	0.24522	0.14006	0.756	0.2371	0.656162	1.042e-08
OAR25_24417266.1	25	22803389	0.15703	-0.72982	0.55934	0.14114	0.1367	0.533825	1.025e-08
OAR3_156734590.1	3	147144924	0.5219	0.038076	0.19389	0.59948	0.21101	0.637003	9.879e-09
OAR3_124301153.1	3	116755158	0.55451	0.095073	0.17792	0.64848	0.21926	0.623251	7.296e-09
OAR16_57382961.1	16	52980858	0.34087	-0.28639	0.29914	0.37793	0.17533	0.59209	7.169e-09
OAR11_1077963.1	11	1752781	0.24965	-0.47793	0.395	0.2496	0.15385	0.579006	5.877e-09
s53618.1	22	45133278	0.72034	0.41092	0.09986	0.85795	0.254	0.650277	4.969e-09
OAR16_13870205.1	16	12897823	0.60512	0.18538	0.15456	0.71129	0.22946	0.649112	4.952e-09
OAR4_90119.1	4	990213	0.16263	-0.71171	0.54524	0.1524	0.13883	0.544995	4.153e-09
OAR6_37625163.1	6	34315218	0.54771	0.083133	0.18092	0.62281	0.21452	0.643254	3.558e-09
OAR3_138246433.1	3	129757873	0.76775	0.51927	0.081662	0.9243	0.26483	0.676494	3.392e-09
OAR6_51483000.1	6	47166738	0.14623	-0.76631	0.58681	0.13289	0.13564	0.524828	2.727e-09
OAR10_29223007.1	10	29230973	0.25225	-0.47192	0.39013	0.26171	0.15627	0.580871	2.631e-09
OAR3_138331159.1	3	129837912	0.9982	2.7439	0.00083653	1.4427	0.36139	0.823614	1.764e-09
OAR6_37669211.1	6	34370580	0.17864	-0.66257	0.50947	0.1706	0.14141	0.555489	1.481e-09
OAR3_199355985.1	3	185932031	0.14203	-0.7811	0.59825	0.12478	0.13427	0.520286	1.466e-09
OAR6_124660937.1	6	110814465	0.97019	1.5126	0.01126	1.2555	0.3231	0.725976	1.419e-09
OAR18_20256740.1	18	19998201	0.16903	-0.69161	0.52954	0.16171	0.14002	0.538384	9.949e-10
s35224.1	3	225887920	0.23665	-0.50862	0.41114	0.24053	0.15263	0.579696	9.754e-10
OAR16_21441330.1	16	19610118	0.24465	-0.48961	0.39911	0.25947	0.15582	0.567601	7.741e-10
OAR11_18815864.1	11	18555089	0.26685	-0.43892	0.3735	0.286	0.16043	0.58838	7.392e-10
OAR6_62114168.1	6	57090077	0.25705	-0.46094	0.38517	0.25996	0.15565	0.57015	5.108e-10
OAR6_81784560.1	6	75671856	0.15763	-0.72786	0.55868	0.14308	0.13697	0.532615	4.68e-10
s30550.1	19	53528025	0.15063	-0.75119	0.57606	0.1328	0.13542	0.521508	4.484e-10
OAR6_42484920_X.1	6	38927593	0.54831	0.084185	0.17993	0.63332	0.21682	0.641263	4.151e-10
OAR23_48679625.1	23	46125137	0.31826	-0.33083	0.32458	0.3395	0.1685	0.584708	2.473e-10
OAR25_5873713.1	25	5638126	0.65613	0.2806	0.12525	0.77014	0.23927	0.658972	2.323e-10
OAR15_65073109.1	15	60206785	0.73415	0.44114	0.092328	0.87129	0.25589	0.654236	1.931e-10
OAR3_146832060.1	3	137556580	0.96799	1.4806	0.012302	1.2339	0.31843	0.743245	1.799e-10
OAR18_8874532.1	18	9344751	0.15803	-0.72655	0.55735	0.13976	0.13655	0.532844	1.564e-10
s39351.1	3	183889776	0.9994	3.2215	0.00028006	1.5079	0.37542	0.833938	1.492e-10
OAR7_49826553.1	7	46248803	0.14443	-0.7726	0.59181	0.13296	0.13555	0.529798	1.425e-10
OAR3_123931389.1	3	116411040	0.22785	-0.53006	0.42452	0.24325	0.15353	0.574112	1.033e-10
OAR8_4595992.1	8	4421081	0.17423	-0.67572	0.5179	0.16414	0.14066	0.535098	7.472e-11
OAR8_75725850_X.1	8	70814453	0.17604	-0.67031	0.51499	0.16136	0.14008	0.534311	5.098e-11
OAR10_29737372.1	10	29753249	0.27185	-0.42788	0.36978	0.28442	0.15982	0.589545	4.383e-11
s17319.1	1	269404836	0.42148	-0.13753	0.24687	0.47368	0.19038	0.601419	2.029e-11
OAR26_49718582.1	26	44728648	0.22304	-0.542	0.43362	0.21928	0.14909	0.556801	1.442e-11
s25975.1	13	77422341	0.5019	0.0033013	0.202	0.58204	0.20855	0.63515	1.114e-11
OAR2_145591151.1	2	138001094	0.91958	1.0582	0.0308	1.1434	0.30218	0.695687	9.616e-12
OAR6_35766776.1	6	32391223	0.90178	0.9629	0.038185	1.1029	0.29467	0.690235	5.914e-12
OAR11_18823250.1	11	18562398	0.21424	-0.56438	0.44475	0.21732	0.14923	0.569719	2.485e-12
OAR10_90875454.1	10	83313837	0.22705	-0.53204	0.4282	0.23179	0.15145	0.557698	1.364e-12
OAR4_26202538_X.1	4	25807429	0.14523	-0.7698	0.58933	0.13358	0.13561	0.51979	9.043e-13
OAR5_105542215.1	5	97282361	0.988	1.9155	0.0042071	1.325	0.33695	0.750932	1.887e-13
OAR6_60012668.1	6	55268897	0.93799	1.1797	0.022674	1.1761	0.30801	0.702814	1.563e-13
OAR11_47225927.1	11	44734700	0.4995	-0.00086876	0.20401	0.57711	0.20741	0.632527	1.088e-13
OAR23_45303093.1	23	42954537	0.81896	0.6555	0.061929	0.98762	0.27558	0.665327	1.022e-13
OAR23_37250725.1	23	35424726	0.13823	-0.7948	0.60989	0.11775	0.13306	0.519225	9.177e-14
OAR19_23119299.1	19	22085417	0.15223	-0.74578	0.57118	0.13218	0.13524	0.519607	4.47e-14
OAR8_34133754.1	8	31527751	0.13383	-0.81106	0.62491	0.12202	0.13397	0.518488	3.444e-14
OAR5_12824853.1	5	11351626	0.27325	-0.42481	0.36829	0.28578	0.15994	0.569556	1.098e-14
OAR3_82856188.1	3	78406797	0.14363	-0.77542	0.59371	0.12166	0.13363	0.521819	8.416e-15
OAR19_9837128.1	19	9628041	0.21024	-0.57477	0.45209	0.21017	0.14796	0.571996	7.57e-15
OAR3_146693366.1	3	137429759	0.96579	1.4508	0.013363	1.2538	0.32281	0.742808	5.757e-15
s68656.1	13	72464091	0.88158	0.87182	0.043797	1.0913	0.29346	0.702086	5.51e-15
OAR6_44769116.1	6	40792436	0.93619	1.1665	0.024089	1.1882	0.31067	0.722858	3.237e-15
OAR6_37483582.1	6	34174998	0.95999	1.3801	0.016099	1.2254	0.31733	0.735093	2.077e-15
OAR25_6165562.1	25	5839989	0.16203	-0.71363	0.54808	0.14639	0.13761	0.523364	1.021e-15
OAR3_97084511.1	3	91495124	0.67433	0.3161	0.11916	0.80112	0.24438	0.662475	8.304e-16
OAR3_120497798.1	3	113200626	0.19824	-0.60685	0.47289	0.19901	0.14639	0.563245	8.22e-16
OAR17_28054443.1	17	25932024	0.18264	-0.65083	0.50022	0.17583	0.14227	0.56087	7.156e-16
OAR24_44025537.1	24	41276909	0.29246	-0.38369	0.34907	0.30536	0.16299	0.595733	5.954e-16
OAR3_193409663.1	3	180493880	0.14883	-0.75733	0.58282	0.13158	0.13507	0.521497	5.25e-16
OAR6_67376317.1	6	61909236	0.15443	-0.73841	0.5668	0.14089	0.13672	0.524418	4.459e-16
OAR2_237365009.1	2	225667993	0.23365	-0.51587	0.41567	0.24276	0.15305	0.56099	3.396e-16
OAR16_13953401.1	16	12977857	0.19204	-0.624	0.48382	0.18659	0.1441	0.563677	3.155e-16
OAR21_369726.1	21	364943	0.22745	-0.53105	0.42575	0.23073	0.15117	0.55244	2.968e-16

## Sheet: Rambouillet-Dorper_Fst
Comparison of BayeScan and Plink FST results for the Rambouillet-Dorper pairwise analysis
Marker ID	CHR	BP	BayeScan_prob	BayeScan_log10(PO)	BayeScan_qval	BayeScan_alpha	Bayescan_fst	Plink_WC_Fst	Fisher's Exact Test
OAR26_31119735.1	26	27464081	0.82216	0.66494	0.056136	0.99751	0.3058	0.667388	2.757e-16
OAR2_110277912.1	2	103838850	0.12723	-0.83633	0.6395	0.10944	0.15125	0.59369	2.983e-16
OAR12_61154575.1	12	56324084	0.81776	0.65199	0.060856	0.98087	0.30228	0.668276	3.532e-16
OAR3_117843556.1	3	110755884	0.16263	-0.71171	0.53623	0.15666	0.15929	0.642552	4.064e-16
OAR26_10095820.1	26	8406419	0.11842	-0.87182	0.67211	0.097687	0.1492	0.594452	4.257e-16
OAR2_31404234_X.1	2	30623148	0.20984	-0.57582	0.44415	0.20755	0.16792	0.662883	5.314e-16
OAR15_75136010.1	15	70074381	0.16423	-0.70663	0.53336	0.16191	0.16023	0.644388	1.456e-15
s05511.1	3	121233358	0.14263	-0.77896	0.59237	0.12896	0.15439	0.618238	2.988e-15
OAR6_12170461.1	6	9914808	0.11462	-0.88786	0.68903	0.097462	0.14909	0.583297	4.257e-15
OAR15_37601326.1	15	35934469	0.20124	-0.5987	0.45368	0.19715	0.166	0.666926	5.902e-15
OAR18_20965425.1	18	20680801	0.37888	-0.21468	0.27238	0.42262	0.20491	0.711189	6.577e-15
OAR18_54481506.1	18	49838847	0.22665	-0.53303	0.41608	0.22742	0.1713	0.669948	6.813e-15
OAR23_27658605.1	23	26573001	0.41268	-0.15326	0.2483	0.45735	0.21075	0.714695	9.114e-15
OAR18_42774440.1	18	39049969	0.16903	-0.69161	0.52038	0.16855	0.16132	0.651059	2.043e-14
OAR14_43449381.1	14	41902998	0.52971	0.051665	0.17831	0.61328	0.23774	0.630062	2.359e-14
s41235.1	6	90038028	0.12643	-0.83947	0.64198	0.10713	0.15068	0.589594	6.06e-14
s10053.1	18	19837485	0.13023	-0.82471	0.62948	0.10857	0.15091	0.59733	6.304e-14
OAR3_149080267.1	3	139501235	0.985	1.8173	0.0062838	1.301	0.36287	0.749217	1.491e-13
OAR2_19314769.1	2	19045458	0.41748	-0.14467	0.24336	0.47408	0.21392	0.719917	1.707e-13
s72722.1	25	14005027	0.32386	-0.31967	0.31845	0.35755	0.19366	0.603114	2.318e-13
OAR4_83294476.1	4	80151724	0.17183	-0.68301	0.513	0.16433	0.16042	0.644213	5.677e-13
OAR3_90898247.1	3	85978202	0.12923	-0.82856	0.63301	0.10807	0.15078	0.602697	1.104e-12
s01370.1	9	27800948	0.9978	2.6565	0.00087795	1.4213	0.38879	0.8827	1.15e-12
OAR8_9657231.1	8	8831758	0.12282	-0.8538	0.65433	0.101	0.14962	0.590879	1.179e-12
DU175950_384.1	3	51425549	0.28786	-0.39339	0.3447	0.30074	0.18352	0.595546	1.196e-12
OAR4_51625352.1	4	50303971	0.16003	-0.72006	0.54489	0.15445	0.15878	0.621778	1.45e-12
s06408.1	1	265855677	0.32887	-0.30979	0.31633	0.35295	0.19274	0.600097	1.708e-12
OAR3_129629279.1	3	121714663	0.11822	-0.87265	0.67301	0.09712	0.14887	0.588532	1.839e-12
s18905.1	2	133198792	0.13143	-0.82012	0.62567	0.10982	0.15113	0.5997	2.168e-12
OAR1_292921936.1	1	273513016	0.19004	-0.62962	0.47729	0.18067	0.16318	0.652599	2.493e-12
s48510.1	1	2088684	0.22885	-0.5276	0.41171	0.22976	0.17129	0.582992	3.66e-12
OAR2_129905238.1	2	122608369	0.24025	-0.50001	0.39523	0.25087	0.17544	0.677087	4.164e-12
s17034.1	10	25601181	0.9976	2.6187	0.0010955	1.3875	0.38101	0.789408	4.943e-12
OAR6_76473607.1	6	70665231	0.56771	0.11836	0.16068	0.65307	0.24485	0.736838	6.079e-12
OAR5_84026145.1	5	76669496	0.14703	-0.76353	0.582	0.13376	0.15535	0.620833	9.074e-12
OAR25_17596360.1	25	16396630	0.70814	0.38495	0.10338	0.84338	0.27844	0.76551	9.447e-12
OAR6_35622056.1	6	32248140	0.85177	0.75939	0.043881	1.0326	0.31156	0.690357	1.307e-11
s25975.1	13	77422341	0.9996	3.3977	0.00015003	1.48	0.40112	0.820616	1.546e-11
OAR8_42887899.1	8	39981004	0.75655	0.49243	0.081193	0.90368	0.28867	0.670299	1.603e-11
OAR6_47830005.1	6	43608569	0.9892	1.9618	0.0041425	1.3734	0.37877	0.868984	1.621e-11
s43578.1	3	215649213	0.96819	1.4834	0.010689	1.228	0.34795	0.733073	1.769e-11
OAR6_109503954.1	6	100551269	0.25805	-0.45867	0.37337	0.26333	0.17734	0.591072	1.813e-11
s65377.1	1	87118109	0.40268	-0.17125	0.25564	0.45847	0.21125	0.714827	2.238e-11
s55911.1	22	17077810	0.12142	-0.85947	0.65973	0.10272	0.15	0.594478	2.356e-11
OAR13_82845711.1	13	77341745	0.985	1.8173	0.0062838	1.296	0.36156	0.750044	2.618e-11
OAR25_39101855_X.1	25	36702377	0.70214	0.37241	0.10648	0.82827	0.27528	0.667821	1.139e-10
s66645.1	11	50585810	0.14903	-0.75664	0.57479	0.13258	0.15505	0.618497	2.092e-10
OAR3_157120255.1	3	147514805	0.13223	-0.81709	0.62269	0.11403	0.15194	0.59716	2.224e-10
OAR6_51400890.1	6	47088357	0.89938	0.95126	0.031851	1.1094	0.32576	0.707036	2.475e-10
OAR7_89131104.1	7	82952791	0.16963	-0.68976	0.5183	0.16209	0.16021	0.635147	2.84e-10
OAR11_39693428.1	11	37448988	0.83437	0.70221	0.048543	1.0006	0.30582	0.694061	3.868e-10
OAR6_44574305.1	6	40597982	0.55291	0.092261	0.16683	0.6475	0.24425	0.73654	3.892e-10
OAR11_57956809.1	11	54472581	0.14243	-0.77967	0.59306	0.12881	0.15451	0.622044	5.077e-10
s30303.1	11	43655189	0.37848	-0.21542	0.27316	0.42215	0.20474	0.706816	5.523e-10
OAR1_297270667.1	1	277671590	0.26105	-0.45189	0.37275	0.27163	0.17871	0.678483	6.468e-10
s60027.1	4	25954228	0.57111	0.12438	0.15806	0.67189	0.24849	0.739663	6.573e-10
OAR5_114751184.1	5	105691444	0.22144	-0.54603	0.42716	0.22544	0.17091	0.587606	6.592e-10
s67399.1	5	10111942	0.53351	0.058294	0.17655	0.61684	0.23867	0.643824	7.349e-10
s43951.1	22	10796490	0.40808	-0.16151	0.25075	0.4553	0.21029	0.62439	1.02e-09
OAR10_89712376.1	10	82178786	0.20084	-0.59978	0.45415	0.20028	0.16668	0.652679	1.2e-09
OAR7_21705646.1	7	21020324	0.36827	-0.23436	0.28245	0.40079	0.20093	0.618718	1.517e-09
OAR3_145755539_X.1	3	136512025	0.47309	-0.046785	0.20801	0.52686	0.22254	0.63816	1.543e-09
s74462.1	13	54114723	0.17023	-0.68791	0.51584	0.15995	0.15977	0.643692	3.172e-09
s09197.1	11	50487300	0.33887	-0.29026	0.30629	0.36556	0.19492	0.688825	3.674e-09
OAR17_64750846.1	17	59768368	0.73075	0.4336	0.094007	0.86472	0.28176	0.761286	3.969e-09
OAR3_148217375.1	3	138678826	0.19204	-0.624	0.47346	0.18816	0.16457	0.619049	5.764e-09
OAR4_60253139.1	4	58633948	0.19804	-0.6074	0.45878	0.1947	0.16574	0.653227	6.716e-09
OAR4_110502306_X.1	4	105513146	0.11922	-0.8685	0.66803	0.099582	0.14944	0.584761	9.466e-09
OAR16_34798939.1	16	32292655	0.39128	-0.19193	0.26367	0.4343	0.20676	0.631159	9.863e-09
OAR12_43199598.1	12	39926470	0.14203	-0.7811	0.59397	0.12653	0.15405	0.603731	1.386e-08
OAR10_38772235.1	10	38047952	0.22705	-0.53204	0.41554	0.22779	0.17126	0.589619	1.467e-08
OAR6_55917375.1	6	51391479	0.41148	-0.15541	0.24993	0.45529	0.2102	0.629437	1.536e-08
OAR15_18726967_X.1	15	18413899	0.21144	-0.57164	0.44025	0.2131	0.16863	0.587526	1.809e-08
OAR2_25624172.1	2	24981905	0.85337	0.76492	0.04191	1.0775	0.3214	0.783919	1.984e-08
OAR11_1381744.1	11	2221555	0.81676	0.64908	0.062154	0.98734	0.30383	0.696385	2.878e-08
s46936.1	1	241937817	0.22284	-0.54251	0.42457	0.22638	0.17104	0.590241	3.45e-08
s47519.1	2	98924991	0.94759	1.2572	0.016825	1.1928	0.3413	0.729763	4.129e-08
OAR2_31412377.1	2	30630329	0.12543	-0.84341	0.64521	0.1081	0.15086	0.59435	5.456e-08
OAR8_65940382.1	8	61454782	0.27085	-0.43008	0.35995	0.27996	0.18021	0.675327	5.909e-08
OAR6_45438896.1	6	41457440	0.12723	-0.83633	0.6395	0.10808	0.15082	0.588186	1.247e-07
OAR6_47817109.1	6	43596305	0.9832	1.7672	0.0068641	1.3362	0.37099	0.851274	1.678e-07
OAR15_24662995.1	15	23800488	0.13443	-0.80882	0.61397	0.1187	0.15263	0.602244	1.698e-07
OAR25_7886843.1	25	7395059	0.79316	0.58372	0.070386	0.96372	0.29979	0.7656	1.855e-07
s29580.1	13	76357760	0.5031	0.0053864	0.19145	0.58561	0.2336	0.724131	1.876e-07
OAR6_17756970.1	6	15225517	0.18824	-0.63472	0.47898	0.17686	0.16251	0.583025	2.236e-07
s35737.1	19	30883868	0.58812	0.15469	0.15197	0.68998	0.25135	0.737396	3.047e-07
s39196.1	15	61534104	0.21724	-0.55668	0.43377	0.21424	0.16878	0.5957	3.726e-07
OAR23_16508507.1	23	15431820	0.18564	-0.64215	0.48558	0.17454	0.16204	0.646572	8.147e-07
OAR3_228707907.1	3	212905709	0.78776	0.56956	0.072456	0.92804	0.29263	0.693545	9.36e-07
OAR9_87203608.1	9	82724381	0.9992	3.0965	0.00030915	1.4731	0.39966	0.839872	1.025e-06
s16541.1	13	55762934	0.69094	0.34939	0.11038	0.83147	0.27665	0.7503	1.059e-06
OAR1_224274616.1	1	210307705	0.13223	-0.81709	0.62269	0.1117	0.15153	0.597238	1.193e-06
OAR4_18714183.1	4	19352346	0.82797	0.6824	0.052714	1.0113	0.3085	0.768677	1.196e-06
OAR10_26845722.1	10	26922988	0.41408	-0.15075	0.24748	0.45924	0.21087	0.645478	1.265e-06
OAR5_15929467.1	5	13768291	0.94559	1.24	0.017867	1.2064	0.34457	0.807949	2.389e-06
s32219.1	4	49802464	0.20224	-0.596	0.4518	0.19993	0.16641	0.602641	2.552e-06
OAR11_42371614.1	11	40061037	0.93219	1.1382	0.020975	1.1657	0.33636	0.776623	3.002e-06
s72201.1	17	59392536	0.4921	-0.013728	0.19758	0.56158	0.22889	0.702445	3.603e-06
s34109.1	24	1521833	0.14623	-0.76631	0.58442	0.12344	0.1535	0.596634	4.926e-06
OAR16_33435828.1	16	30861076	0.13003	-0.82548	0.6309	0.11691	0.15241	0.604383	5.362e-06
s31655.1	2	133183719	0.18164	-0.65374	0.49511	0.16752	0.16087	0.638683	5.629e-06
s37152.1	19	59431510	0.96559	1.4481	0.011715	1.2699	0.35726	0.828893	8.633e-06
OAR10_27909827.1	10	27927760	0.9922	2.1044	0.0027584	1.3827	0.38033	0.858919	8.653e-06
OAR7_93036583.1	7	86719776	0.9856	1.8353	0.0059979	1.296	0.36203	0.773844	9.843e-06
s70650.1	16	29169902	0.96779	1.4778	0.010945	1.2635	0.35559	0.761871	1.087e-05
OAR26_45130684.1	26	40741963	0.22164	-0.54552	0.42664	0.21969	0.16962	0.598961	1.387e-05
OAR6_64674595.1	6	59453345	0.20624	-0.58531	0.44799	0.21126	0.16863	0.619486	1.604e-05
OAR3_120296384.1	3	113007340	0.83137	0.69285	0.050631	0.99418	0.3046	0.710203	2.642e-05
OAR6_106006705.1	6	97470102	0.22625	-0.53402	0.41769	0.22578	0.17098	0.65181	3.047e-05
s45327.1	11	20335901	0.60472	0.18465	0.14424	0.7053	0.25376	0.672778	3.071e-05
OAR12_17767732.1	12	16219894	0.14603	-0.767	0.58514	0.12653	0.15395	0.595273	4.329e-05
OAR16_25508103.1	16	23540223	0.44229	-0.1007	0.22461	0.49831	0.21768	0.651638	4.671e-05
OAR3_147380630.1	3	137931201	0.46089	-0.068076	0.21153	0.52735	0.2231	0.707822	7.903e-05
s23632.1	6	46746220	0.28226	-0.40533	0.35075	0.29682	0.18314	0.618628	0.0001117
OAR1_227678168.1	1	213656434	0.18284	-0.65025	0.49277	0.17124	0.16153	0.634989	0.0001135
OAR3_144434162.1	3	135275088	0.34687	-0.27483	0.29971	0.38256	0.19784	0.640283	0.0001273
OAR6_35013148.1	6	31716671	0.19884	-0.60522	0.45832	0.18844	0.16448	0.59704	0.0001422
OAR5_105542215.1	5	97282361	0.79976	0.60141	0.066245	0.94196	0.29486	0.70675	0.0001621
OAR2_72936781.1	2	68773792	0.36387	-0.24259	0.28475	0.39746	0.2004	0.686677	0.0001686
OAR3_149496331.1	3	139904141	0.96119	1.3939	0.013588	1.2356	0.34977	0.76126	0.0001892
s23565.1	13	80586820	0.89998	0.95415	0.031356	1.1112	0.32628	0.785127	0.0002025
OAR9_17116383.1	9	16714309	0.18024	-0.65785	0.49781	0.17774	0.16272	0.636733	0.0002057
s47808.1	2	236460574	0.24125	-0.49764	0.39229	0.24465	0.17419	0.663886	0.0002333
OAR4_40571639.1	4	39874276	0.19184	-0.62456	0.47389	0.1894	0.16477	0.598193	0.0002419
OAR15_53525014.1	15	49583474	0.16443	-0.70599	0.53304	0.14825	0.15766	0.589083	0.0002471
s10898.1	18	65291261	0.12442	-0.84739	0.64853	0.11029	0.15139	0.58424	0.0002515
OAR16_42184944.1	16	39117011	1	1000	0	1.6506	0.43942	0.900634	0.0002574
OAR2_17266379.1	2	17587139	0.40008	-0.17595	0.25725	0.43848	0.20733	0.695634	0.000272
OAR3_150785833.1	3	141184661	0.94019	1.1964	0.018944	1.1856	0.34018	0.805545	0.0002925
OAR8_47664068.1	8	44385610	0.40328	-0.17016	0.25483	0.44367	0.20816	0.647576	0.0003036
OAR2_72944763_X.1	2	68781447	0.34387	-0.2806	0.30264	0.3722	0.19591	0.685543	0.0003086
s54796.1	1	43046788	0.12823	-0.83243	0.63697	0.10884	0.15109	0.600164	0.0003482
OAR11_18618985.1	11	18370652	0.69354	0.3547	0.1096	0.84311	0.27918	0.744801	0.0004075
s74164.1	3	87276540	0.96419	1.4302	0.012247	1.2526	0.35355	0.816798	0.0005918
OAR6_124660937.1	6	110814465	0.13683	-0.79992	0.60639	0.11651	0.15237	0.593224	0.0006827
OAR19_36976172.1	19	35356193	0.30306	-0.36167	0.33379	0.32292	0.18756	0.629405	0.001162
OAR16_71680056_X.1	16	66105785	0.12983	-0.82624	0.63143	0.10368	0.15017	0.588926	0.001367
OAR2_198392100.1	2	188233360	0.15223	-0.74578	0.56617	0.13103	0.15463	0.601216	0.00148
OAR15_37466891.1	15	35791894	0.70834	0.38537	0.1026	0.847	0.2793	0.698816	0.001699
s04808.1	3	134699816	0.67233	0.31215	0.11905	0.78647	0.26793	0.738384	0.001939
OAR3_156734590.1	3	147144924	0.9778	1.6438	0.0078988	1.2893	0.36081	0.783661	0.002033
OAR24_3409909.1	24	3300395	0.92018	1.0618	0.026826	1.1579	0.33547	0.791575	0.002043
s03657.1	8	38537146	0.78836	0.57112	0.071764	0.93361	0.29363	0.7092	0.002689
s52598.1	5	10865224	0.44309	-0.099296	0.22375	0.50433	0.21929	0.69982	0.003634
OAR10_29341212.1	10	29347138	0.9952	2.3166	0.0018842	1.3794	0.37958	0.823403	0.003689
OAR24_33703095.1	24	31388804	0.14603	-0.767	0.58514	0.13567	0.15549	0.595501	0.004075
OAR6_42247197.1	6	38700477	0.44469	-0.09648	0.22288	0.50462	0.21915	0.702267	0.004143
s45085.1	1	4486580	0.23085	-0.52269	0.40839	0.22879	0.17123	0.615566	0.004304
OAR6_64921019.1	6	59695890	0.87658	0.85139	0.037507	1.0624	0.31675	0.730771	0.004445
s30686.1	22	40838485	0.77495	0.53701	0.077439	0.92063	0.29148	0.711433	0.004495
OAR10_26652355.1	10	26762343	0.89418	0.92685	0.033866	1.104	0.32488	0.742844	0.004549
OAR3_157801748.1	3	148201764	0.14863	-0.75801	0.57681	0.13917	0.15632	0.617335	0.004623
OAR7_59750552.1	7	55212368	0.19344	-0.62009	0.46869	0.18285	0.16359	0.597258	0.004705
OAR3_127833064.1	3	120124493	0.88638	0.89215	0.036411	1.0951	0.32346	0.777869	0.004923
OAR6_51483000.1	6	47166738	0.64813	0.26528	0.12556	0.75915	0.26328	0.692367	0.005048
OAR3_150637864.1	3	141035128	0.91978	1.0594	0.027236	1.1459	0.33246	0.794078	0.006569
s20734.1	15	45570448	0.9878	1.9082	0.0048425	1.3403	0.37133	0.84566	0.006781
OAR12_56663780.1	12	52473817	0.19384	-0.61898	0.46692	0.18987	0.16473	0.602115	0.006947
OAR5_88166434.1	5	80490803	0.40508	-0.16692	0.25402	0.45142	0.20984	0.689918	0.007305
OAR17_22773743.1	17	20717028	0.45529	-0.077875	0.21679	0.51719	0.22122	0.668762	0.008289
OAR3_132452051.1	3	124335515	0.74975	0.47654	0.085744	0.91621	0.29164	0.748086	0.009911
OAR3_212455420.1	3	198090674	0.36447	-0.24147	0.28398	0.39776	0.20051	0.650701	0.01184
OAR6_32366491.1	6	29204481	0.55831	0.10176	0.1633	0.65132	0.24478	0.71265	0.0127
OAR6_54407010.1	6	49841188	0.20464	-0.58957	0.44895	0.19844	0.16612	0.609903	0.01719
s56669.1	3	193489062	0.56911	0.12084	0.15981	0.66656	0.24734	0.720277	0.02213
OAR15_11945836.1	15	12188915	0.25565	-0.46413	0.3765	0.26732	0.1782	0.658063	0.02287
OAR12_77503813.1	12	71881520	0.4841	-0.027636	0.20453	0.55242	0.22737	0.673117	0.02781
OAR25_6407191.1	25	6132932	0.21864	-0.55311	0.43175	0.21652	0.1693	0.614151	0.02923
OAR1_277187615.1	1	259168600	0.45529	-0.077875	0.21679	0.52303	0.2223	0.665113	0.03204
OAR6_76377079.1	6	70585671	0.33887	-0.29026	0.30629	0.36715	0.19531	0.650747	0.03226
OAR8_12859516.1	8	11698865	0.36307	-0.2441	0.28551	0.39279	0.19924	0.656404	0.03356
OAR3_157444522.1	3	147850862	0.21024	-0.57477	0.44269	0.20732	0.16784	0.641824	0.03568
OAR21_7289518.1	21	6175890	0.15983	-0.7207	0.54549	0.14624	0.15736	0.60075	0.03766
OAR6_60860131.1	6	55958623	0.13643	-0.8014	0.60786	0.12397	0.15363	0.592262	0.04023
OAR17_5388531.1	17	5210879	0.19244	-0.62288	0.47174	0.18475	0.16398	0.635971	0.04102
OAR26_46921474.1	26	42176226	0.25665	-0.46185	0.37525	0.26007	0.17653	0.640289	0.04285
OAR9_87370703.1	9	82886117	0.18424	-0.64619	0.49	0.17525	0.1622	0.604251	0.04499
s43264.1	3	218892527	0.74575	0.46733	0.08799	0.89114	0.28678	0.581386	p-value < 2.2e-16
s25379.1	16	37890121	0.12102	-0.8611	0.66087	0.098505	0.14941	0.582012	p-value < 2.2e-16
s07545.1	2	247114119	0.13343	-0.81256	0.61849	0.12336	0.15386	0.582184	p-value < 2.2e-16
OAR15_67681322.1	15	62792286	0.10502	-0.93054	0.7978	0.082306	0.14642	0.58229	p-value < 2.2e-16
OAR9_23675263.1	9	22879201	0.23745	-0.5067	0.39814	0.27848	0.18199	0.582379	p-value < 2.2e-16
OAR9_58938716.1	9	56427034	0.11642	-0.8802	0.68034	0.095164	0.14882	0.582473	p-value < 2.2e-16
OAR15_10057182.1	15	10279323	0.12422	-0.84818	0.64946	0.11296	0.15214	0.582527	p-value < 2.2e-16
s18629.1	3	220299477	0.12302	-0.853	0.65373	0.10301	0.15022	0.582914	p-value < 2.2e-16
OAR23_20887243.1	23	19951435	0.15763	-0.72786	0.55314	0.15233	0.15906	0.582972	p-value < 2.2e-16
s10489.1	25	27121741	0.19124	-0.62625	0.47517	0.20079	0.16768	0.584134	p-value < 2.2e-16
OAR25_21532208.1	25	20233378	0.12062	-0.86274	0.66312	0.10429	0.15065	0.584162	p-value < 2.2e-16
OAR14_31565339.1	14	30532154	0.11002	-0.9079	0.72571	0.093087	0.14839	0.584243	p-value < 2.2e-16
OAR5_27258602.1	5	24586720	0.10782	-0.91775	0.75743	0.088064	0.14757	0.585117	p-value < 2.2e-16
s26710.1	19	53675074	0.11382	-0.89129	0.69319	0.098357	0.1496	0.585134	p-value < 2.2e-16
s04966.1	18	29425300	0.13523	-0.80584	0.61115	0.12254	0.15361	0.585567	p-value < 2.2e-16
s03115.1	20	50563971	0.17684	-0.66792	0.50349	0.18	0.16401	0.585621	p-value < 2.2e-16
OAR5_7698825.1	5	7382053	0.11642	-0.8802	0.68034	0.09231	0.14836	0.586379	p-value < 2.2e-16
OAR6_46663681.1	6	42615102	0.11582	-0.88274	0.68296	0.097307	0.14924	0.587399	p-value < 2.2e-16
s17098.1	18	13386146	0.11322	-0.89388	0.69811	0.093094	0.14849	0.587532	p-value < 2.2e-16
s64255.1	14	13290067	0.33227	-0.30312	0.31134	0.36704	0.19543	0.588099	p-value < 2.2e-16
s48869.1	3	209225751	0.11002	-0.9079	0.72571	0.089436	0.14788	0.588445	p-value < 2.2e-16
s46022.1	4	50257911	0.11902	-0.86933	0.6691	0.096475	0.14892	0.589356	p-value < 2.2e-16
OAR17_39581977.1	17	37167677	0.12202	-0.85704	0.65801	0.10321	0.15029	0.589725	p-value < 2.2e-16
OAR3_131763319.1	3	123712787	0.13683	-0.79992	0.60639	0.12075	0.15354	0.589873	p-value < 2.2e-16
s19721.1	11	54897024	0.73435	0.44159	0.09172	0.87818	0.28455	0.589978	p-value < 2.2e-16
OAR2_2788088.1	2	4598176	0.12462	-0.84659	0.64743	0.099725	0.14944	0.590794	p-value < 2.2e-16
OAR3_212050197.1	3	197653095	0.12202	-0.85704	0.65801	0.10346	0.15028	0.590819	p-value < 2.2e-16
s36366.1	9	20897121	0.12062	-0.86274	0.66312	0.10372	0.15009	0.59122	p-value < 2.2e-16
s22142.1	16	69838165	0.11842	-0.87182	0.67211	0.10568	0.15078	0.591708	p-value < 2.2e-16
OAR24_3882451.1	24	3757273	0.12402	-0.84898	0.64993	0.10203	0.14979	0.591942	p-value < 2.2e-16
s43733.1	25	40838370	0.11962	-0.86685	0.66682	0.096008	0.14903	0.592123	p-value < 2.2e-16
OAR16_60593915.1	16	55831847	0.95919	1.3712	0.013874	1.2334	0.34958	0.592214	p-value < 2.2e-16
OAR12_43257167.1	12	39964684	0.15043	-0.75186	0.57041	0.14232	0.15703	0.592223	p-value < 2.2e-16
s19514.1	25	8220437	0.11562	-0.88359	0.6839	0.093631	0.14855	0.592234	p-value < 2.2e-16
OAR1_259523083.1	1	242585813	0.12563	-0.84262	0.64409	0.1016	0.14978	0.592655	p-value < 2.2e-16
s04462.1	3	141226427	0.43229	-0.11836	0.22894	0.47707	0.21369	0.592748	p-value < 2.2e-16
OAR4_61994334.1	4	60285295	0.12062	-0.86274	0.66312	0.10273	0.1502	0.592901	p-value < 2.2e-16
s12415.1	21	45238081	0.64633	0.26185	0.12639	0.77061	0.26595	0.592978	p-value < 2.2e-16
OAR3_164185125.1	3	153802224	0.12683	-0.83789	0.64082	0.09832	0.14917	0.593266	p-value < 2.2e-16
s51765.1	2	102757051	0.84657	0.74175	0.045864	1.0381	0.3131	0.593447	p-value < 2.2e-16
s55289.1	6	47317319	0.12342	-0.85139	0.65192	0.10053	0.14947	0.594161	p-value < 2.2e-16
OAR19_30535417.1	19	29032878	0.41208	-0.15433	0.24912	0.46254	0.21167	0.594267	p-value < 2.2e-16
OAR3_191258861.1	3	178705155	0.11862	-0.87099	0.67028	0.094772	0.14877	0.594779	p-value < 2.2e-16
s59431.1	8	34581345	0.12302	-0.853	0.65373	0.10282	0.14989	0.595373	p-value < 2.2e-16
OAR16_71075325_X.1	16	65509391	0.12222	-0.85623	0.65684	0.09898	0.14938	0.595606	p-value < 2.2e-16
s00844.1	3	141373844	0.75795	0.49574	0.080435	0.90146	0.28831	0.595834	p-value < 2.2e-16
s34530.1	10	31310204	0.38928	-0.19558	0.26447	0.42977	0.20598	0.596004	p-value < 2.2e-16
OAR5_113205201.1	5	104367583	0.12543	-0.84341	0.64521	0.10654	0.1507	0.596056	p-value < 2.2e-16
s55641.1	6	70098085	0.14383	-0.77471	0.58984	0.14094	0.1569	0.596109	p-value < 2.2e-16
OAR25_19086022_X.1	25	17738103	0.95159	1.2935	0.015777	1.2131	0.34572	0.596264	p-value < 2.2e-16
OAR7_67914634.1	7	63241321	0.13243	-0.81633	0.62194	0.11364	0.15227	0.59645	p-value < 2.2e-16
OAR23_31548421.1	23	30238763	0.11842	-0.87182	0.67211	0.096398	0.14891	0.596678	p-value < 2.2e-16
s43173.1	2	244211689	0.12643	-0.83947	0.64198	0.10429	0.15041	0.596948	p-value < 2.2e-16
OAR5_25281048.1	5	22802784	0.12422	-0.84818	0.64946	0.11033	0.1516	0.59709	p-value < 2.2e-16
s26008.1	4	99977858	0.13423	-0.80956	0.61497	0.12162	0.1537	0.597476	p-value < 2.2e-16
OAR8_18633619.1	8	16948744	0.13083	-0.82241	0.62713	0.11103	0.15143	0.597774	p-value < 2.2e-16
s39785.1	9	74790827	0.19344	-0.62009	0.46869	0.20239	0.16785	0.597896	p-value < 2.2e-16
OAR12_18683368.1	12	16998770	0.12122	-0.86029	0.6603	0.096789	0.14884	0.598065	p-value < 2.2e-16
OAR1_265763553.1	1	248675193	0.85297	0.76353	0.042571	1.0483	0.31492	0.598072	p-value < 2.2e-16
OAR4_8597249.1	4	9404338	0.14643	-0.76561	0.5837	0.13694	0.15628	0.598532	p-value < 2.2e-16
OAR12_49731939.1	12	46072282	0.11922	-0.8685	0.66803	0.10017	0.14953	0.598552	p-value < 2.2e-16
OAR1_42038601.1	1	41029169	0.12162	-0.85866	0.65858	0.099431	0.14927	0.598703	p-value < 2.2e-16
s49106.1	16	14872352	0.18004	-0.65844	0.49858	0.18825	0.16534	0.599238	p-value < 2.2e-16
s05469.1	4	66893378	0.11642	-0.8802	0.68034	0.095359	0.14902	0.59927	p-value < 2.2e-16
OAR2_8776443.1	2	9787922	0.12462	-0.84659	0.64743	0.10637	0.15076	0.599831	p-value < 2.2e-16
OAR3_126323549.1	3	118607387	0.68174	0.33083	0.11514	0.81048	0.27263	0.600685	p-value < 2.2e-16
s41613.1	25	28924512	0.13123	-0.82089	0.62603	0.12037	0.15328	0.600717	p-value < 2.2e-16
OAR15_33648515.1	15	32268962	0.82917	0.68607	0.05133	1.0098	0.30789	0.600767	p-value < 2.2e-16
OAR2_208279898.1	2	197783979	0.11962	-0.86685	0.66682	0.099701	0.14966	0.601088	p-value < 2.2e-16
OAR1_260270011.1	1	243261106	0.79256	0.58214	0.071068	0.97211	0.30162	0.601589	p-value < 2.2e-16
OAR10_28772065.1	10	28792489	0.4857	-0.024853	0.20281	0.55002	0.22662	0.601649	p-value < 2.2e-16
OAR1_27161849.1	1	27087382	0.92138	1.0689	0.026412	1.1607	0.33575	0.60193	p-value < 2.2e-16
OAR2_238891812.1	2	227198494	0.12843	-0.83165	0.63612	0.10603	0.15088	0.602717	p-value < 2.2e-16
OAR22_36946295.1	22	32732333	0.13283	-0.81482	0.62003	0.11842	0.15299	0.602776	p-value < 2.2e-16
OAR3_27455664.1	3	25523870	0.12543	-0.84341	0.64521	0.10447	0.15048	0.603708	p-value < 2.2e-16
s72656.1	9	94224472	0.13243	-0.81633	0.62194	0.10541	0.15045	0.603739	p-value < 2.2e-16
s56191.1	1	91456014	0.13963	-0.78971	0.60019	0.11149	0.15145	0.604201	p-value < 2.2e-16
OAR16_49711330.1	16	45772622	0.78196	0.55464	0.073874	0.94683	0.29669	0.604709	p-value < 2.2e-16
OAR1_48901255.1	1	47574227	0.12843	-0.83165	0.63612	0.10598	0.15053	0.605612	p-value < 2.2e-16
OAR16_25406439.1	16	23436303	0.12823	-0.83243	0.63697	0.1025	0.14994	0.605891	p-value < 2.2e-16
OAR9_89619716.1	9	84910540	0.12603	-0.84104	0.64344	0.10606	0.15049	0.606152	p-value < 2.2e-16
OAR2_146172037.1	2	138581080	0.13483	-0.80733	0.61217	0.11703	0.1526	0.60625	p-value < 2.2e-16
OAR3_141010154.1	3	132060831	0.92258	1.0762	0.025583	1.1591	0.33528	0.606511	p-value < 2.2e-16
OAR5_105708721.1	5	97422381	0.13463	-0.80807	0.61277	0.11696	0.15241	0.60665	p-value < 2.2e-16
s67051.1	13	72171746	0.12583	-0.84183	0.64393	0.11112	0.15158	0.606652	p-value < 2.2e-16
OAR14_29342797.1	14	28421235	0.13383	-0.81106	0.61752	0.11581	0.15221	0.607125	p-value < 2.2e-16
OAR3_142056197.1	3	132998175	0.87417	0.84183	0.038088	1.0862	0.32227	0.607201	p-value < 2.2e-16
s53717.1	18	27405712	0.999	2.9995	0.00036674	1.6815	0.4473	0.607286	p-value < 2.2e-16
OAR6_38546054.1	6	35181647	0.22945	-0.52612	0.41006	0.26924	0.18011	0.607355	p-value < 2.2e-16
OAR6_99825737.1	6	92091558	0.13743	-0.79772	0.60534	0.12621	0.15423	0.607737	p-value < 2.2e-16
OAR6_53464191.1	6	49267581	0.67033	0.30822	0.12063	0.77985	0.26661	0.607806	p-value < 2.2e-16
OAR18_978364.1	18	1718998	0.12302	-0.853	0.65373	0.1068	0.15079	0.607926	p-value < 2.2e-16
OAR10_1950751.1	10	4187859	0.12623	-0.84025	0.64247	0.11057	0.1514	0.607964	p-value < 2.2e-16
OAR6_9633774.1	6	7559165	0.13263	-0.81558	0.62099	0.12578	0.15441	0.608264	p-value < 2.2e-16
OAR6_40780034.1	6	37290509	0.15103	-0.74983	0.56936	0.13969	0.15648	0.608336	p-value < 2.2e-16
OAR5_109674100.1	5	101051102	0.13183	-0.8186	0.62381	0.11363	0.15209	0.608581	p-value < 2.2e-16
OAR3_231138606.1	3	215079822	0.57411	0.12971	0.15718	0.67317	0.24853	0.609156	p-value < 2.2e-16
OAR1_40384708.1	1	39535138	0.12262	-0.85461	0.65537	0.10265	0.14999	0.609363	p-value < 2.2e-16
OAR13_12629111.1	13	16266132	0.12302	-0.853	0.65373	0.10752	0.15101	0.609574	p-value < 2.2e-16
OAR23_24524472.1	23	23358082	0.16103	-0.71683	0.54185	0.16223	0.16107	0.610103	p-value < 2.2e-16
OAR7_61566760.1	7	56791481	0.13363	-0.81181	0.61791	0.10989	0.15122	0.610872	p-value < 2.2e-16
OAR9_82620139.1	9	78234539	0.13203	-0.81785	0.62344	0.12357	0.15381	0.610884	p-value < 2.2e-16
OAR5_36835904.1	5	33504648	0.13423	-0.80956	0.61497	0.11866	0.15284	0.611011	p-value < 2.2e-16
s06799.1	26	10985632	0.13163	-0.81936	0.62419	0.11406	0.15215	0.6111	p-value < 2.2e-16
OAR3_7890036.1	3	7812116	0.14043	-0.78683	0.59777	0.1252	0.15396	0.6113	p-value < 2.2e-16
OAR6_14482356.1	6	12191760	0.13403	-0.81031	0.61655	0.11959	0.15312	0.612399	p-value < 2.2e-16
s11739.1	16	14570254	0.13203	-0.81785	0.62344	0.1162	0.15248	0.61258	p-value < 2.2e-16
OAR2_174660661.1	2	166202856	0.12663	-0.83868	0.64165	0.11039	0.15143	0.612814	p-value < 2.2e-16
s06576.1	13	45033520	0.12683	-0.83789	0.64082	0.10534	0.15045	0.61324	p-value < 2.2e-16
OAR2_248500425.1	2	236244506	0.12022	-0.86438	0.66437	0.10676	0.15088	0.613284	p-value < 2.2e-16
s13254.1	11	54243401	0.13243	-0.81633	0.62194	0.11571	0.15214	0.613604	p-value < 2.2e-16
s39942.1	7	67979299	0.13003	-0.82548	0.6309	0.11988	0.15293	0.613686	p-value < 2.2e-16
OAR10_29065568.1	10	29071493	0.15463	-0.73775	0.56046	0.14737	0.15793	0.613938	p-value < 2.2e-16
OAR10_24763576.1	10	24903570	0.13423	-0.80956	0.61497	0.10926	0.1512	0.615367	p-value < 2.2e-16
s27644.1	19	29385589	0.4919	-0.014075	0.19845	0.55128	0.22676	0.615395	p-value < 2.2e-16
OAR13_58925553.1	13	54558594	0.13143	-0.82012	0.62567	0.12231	0.15374	0.615478	p-value < 2.2e-16
s39014.1	22	8159997	0.82597	0.67633	0.054088	0.99603	0.30515	0.615585	p-value < 2.2e-16
OAR6_37246412.1	6	33932896	0.14063	-0.78611	0.59755	0.12971	0.15496	0.616019	p-value < 2.2e-16
s29175.1	15	65558859	0.14323	-0.77684	0.59122	0.13029	0.15498	0.61614	p-value < 2.2e-16
OAR12_51183574.1	12	47496880	0.18504	-0.64388	0.48841	0.1955	0.16678	0.616467	p-value < 2.2e-16
OAR13_22797940.1	13	20765487	0.14003	-0.78827	0.59865	0.12855	0.15474	0.617478	p-value < 2.2e-16
s41600.1	8	28220067	0.9902	2.0044	0.0038529	1.353	0.37428	0.617687	p-value < 2.2e-16
OAR6_39081346.1	6	35671914	0.14263	-0.77896	0.59237	0.1232	0.15349	0.618437	p-value < 2.2e-16
OAR6_57356461.1	6	52709908	0.14523	-0.7698	0.58774	0.13039	0.15476	0.618891	p-value < 2.2e-16
OAR6_62114168.1	6	57090077	0.5041	0.007124	0.19057	0.58025	0.23221	0.619111	p-value < 2.2e-16
OAR25_43417329.1	25	40533507	0.13583	-0.80361	0.60951	0.11413	0.15203	0.619297	p-value < 2.2e-16
s74056.1	3	219482536	0.13983	-0.78899	0.59931	0.1269	0.15436	0.619314	p-value < 2.2e-16
s68592.1	14	23367849	0.13403	-0.81031	0.61655	0.12143	0.15329	0.619968	p-value < 2.2e-16
s23582.1	8	28226498	0.9904	2.0135	0.0037207	1.3576	0.37482	0.621468	p-value < 2.2e-16
OAR14_33212974.1	14	32123846	0.22244	-0.54351	0.42509	0.25081	0.17684	0.622761	p-value < 2.2e-16
s42315.1	19	52785806	0.9976	2.6187	0.0010955	1.4615	0.39748	0.622818	p-value < 2.2e-16
OAR3_138764145.1	3	130253826	0.55091	0.088748	0.16771	0.64198	0.24303	0.622909	p-value < 2.2e-16
OAR22_28965871.1	22	25259776	0.13843	-0.79407	0.60257	0.12291	0.15347	0.623068	p-value < 2.2e-16
OAR2_51792379.1	2	48593938	0.15023	-0.75254	0.57093	0.1298	0.15467	0.623394	p-value < 2.2e-16
OAR3_153501802.1	3	143843795	0.13743	-0.79772	0.60534	0.11838	0.15262	0.623412	p-value < 2.2e-16
OAR2_46650882.1	2	44161160	0.15803	-0.72655	0.5517	0.15482	0.15925	0.623545	p-value < 2.2e-16
OAR15_53432356.1	15	49444451	0.92358	1.0823	0.025168	1.1567	0.33468	0.623576	p-value < 2.2e-16
s12572.1	22	43420550	0.16963	-0.68976	0.5183	0.17698	0.16327	0.624349	p-value < 2.2e-16
OAR19_22536394_X.1	19	21533645	0.14083	-0.78539	0.59711	0.13304	0.15555	0.624534	p-value < 2.2e-16
OAR15_44689853.1	15	42699403	0.68054	0.32843	0.11747	0.80202	0.271	0.624539	p-value < 2.2e-16
OAR6_58069886.1	6	53384003	0.75115	0.47979	0.083484	0.90259	0.28885	0.624749	p-value < 2.2e-16
OAR25_43678456.1	25	40777247	0.13043	-0.82394	0.62858	0.11409	0.15197	0.625078	p-value < 2.2e-16
OAR17_664122.1	17	867959	0.13083	-0.82241	0.62713	0.11337	0.15173	0.625192	p-value < 2.2e-16
OAR1_46417199_X.1	1	45179143	0.23065	-0.52318	0.4095	0.25424	0.17719	0.625292	p-value < 2.2e-16
s36080.1	7	63355527	0.14903	-0.75664	0.57479	0.14657	0.15787	0.625325	p-value < 2.2e-16
OAR2_99060329.1	2	93233512	0.15143	-0.74847	0.56724	0.14382	0.15733	0.625524	p-value < 2.2e-16
s50777.1	2	234455377	0.16643	-0.6997	0.52648	0.15384	0.159	0.625876	p-value < 2.2e-16
OAR16_42172047.1	16	39101251	0.68394	0.33524	0.11356	0.79581	0.26934	0.625877	p-value < 2.2e-16
s64826.1	3	57248885	0.14903	-0.75664	0.57479	0.13749	0.15606	0.626608	p-value < 2.2e-16
OAR6_29935086.1	6	26884554	0.14163	-0.78253	0.59532	0.1268	0.15409	0.626823	p-value < 2.2e-16
OAR16_31790783.1	16	29397114	0.14403	-0.77401	0.58937	0.12427	0.15376	0.627362	p-value < 2.2e-16
OAR3_117652254.1	3	110629959	0.90478	0.97782	0.02986	1.1302	0.3301	0.627686	p-value < 2.2e-16
OAR2_253423292_X.1	2	240813624	0.15643	-0.7318	0.55656	0.15892	0.16007	0.627711	p-value < 2.2e-16
OAR4_12662221.1	4	13366670	0.18804	-0.63529	0.47982	0.19485	0.16642	0.627714	p-value < 2.2e-16
s26210.1	22	36285079	0.14583	-0.7677	0.58585	0.13061	0.15493	0.627845	p-value < 2.2e-16
s25950.1	10	81476828	0.29906	-0.36992	0.33723	0.35995	0.19616	0.628137	p-value < 2.2e-16
OAR23_34101804.1	23	32477072	0.16063	-0.71812	0.54398	0.1601	0.16022	0.628241	p-value < 2.2e-16
OAR4_12934410.1	4	13652639	0.14723	-0.76284	0.58054	0.13978	0.15668	0.628569	p-value < 2.2e-16
s75654.1	23	19833018	0.14163	-0.78253	0.59532	0.12603	0.15411	0.628732	p-value < 2.2e-16
s00798.1	25	43990579	0.14503	-0.7705	0.58821	0.12887	0.15459	0.629016	p-value < 2.2e-16
OAR2_235237168.1	2	223555047	0.12803	-0.83321	0.63731	0.11385	0.1519	0.629219	p-value < 2.2e-16
OAR6_108248854.1	6	99347915	0.13143	-0.82012	0.62567	0.11775	0.15242	0.629267	p-value < 2.2e-16
s01377.1	3	214704352	0.14543	-0.7691	0.58656	0.13421	0.15543	0.629268	p-value < 2.2e-16
s35767.1	16	24578810	0.16543	-0.70284	0.53011	0.16565	0.16121	0.629405	p-value < 2.2e-16
s38043.1	3	214737808	0.15663	-0.73114	0.55543	0.14714	0.15766	0.62958	p-value < 2.2e-16
s19204.1	11	62102551	0.13943	-0.79044	0.60062	0.11997	0.15307	0.629873	p-value < 2.2e-16
s03705.1	25	40429627	0.14963	-0.75459	0.57223	0.13781	0.15633	0.630588	p-value < 2.2e-16
s53013.1	15	41819165	0.9958	2.3748	0.0016969	1.4053	0.38527	0.630826	p-value < 2.2e-16
s67060.1	10	81482650	0.60712	0.18902	0.14166	0.8753	0.29199	0.631054	p-value < 2.2e-16
s50882.1	3	138452227	0.95899	1.3689	0.014157	1.2214	0.34695	0.632316	p-value < 2.2e-16
s40307.1	15	31838980	0.14923	-0.75596	0.57403	0.13482	0.15541	0.633193	p-value < 2.2e-16
s75644.1	12	69179536	0.32547	-0.3165	0.31774	0.39512	0.20224	0.63341	p-value < 2.2e-16
s60267.1	3	79286508	0.15323	-0.74242	0.56348	0.14536	0.15755	0.633545	p-value < 2.2e-16
OAR6_50949036.1	6	46675390	0.65033	0.26948	0.12472	0.75729	0.26288	0.634578	p-value < 2.2e-16
OAR18_40298744.1	18	36806889	0.92999	1.1233	0.021799	1.1594	0.33501	0.634803	p-value < 2.2e-16
OAR5_19985836_X.1	5	17661208	0.14703	-0.76353	0.582	0.13854	0.1565	0.635202	p-value < 2.2e-16
OAR2_252554014.1	2	239998874	0.20844	-0.5795	0.44703	0.22477	0.17169	0.635373	p-value < 2.2e-16
s71889.1	23	45117741	0.14483	-0.7712	0.58891	0.13526	0.15582	0.635939	p-value < 2.2e-16
OAR8_15159437_X.1	8	13745501	0.14643	-0.76561	0.5837	0.13619	0.15581	0.6375	p-value < 2.2e-16
OAR1_100921673.1	1	95857936	0.14343	-0.77613	0.5903	0.12622	0.15398	0.637622	p-value < 2.2e-16
OAR6_64271958.1	6	59065051	0.89538	0.93239	0.032857	1.108	0.32569	0.638176	p-value < 2.2e-16
OAR10_39526423_X.1	10	38756181	0.81536	0.64503	0.062802	0.98533	0.30359	0.638402	p-value < 2.2e-16
OAR10_39484055.1	10	38713572	0.80276	0.60959	0.064156	0.96375	0.29915	0.638556	p-value < 2.2e-16
OAR18_54116518.1	18	49446523	0.15123	-0.74915	0.5683	0.13627	0.15559	0.638561	p-value < 2.2e-16
OAR9_88173540.1	9	83605352	0.23105	-0.5222	0.40727	0.25977	0.17816	0.638861	p-value < 2.2e-16
s14731.1	6	115108026	0.14103	-0.78467	0.59666	0.13263	0.15528	0.638941	p-value < 2.2e-16
s29902.1	2	140418683	0.29706	-0.37408	0.33927	0.35983	0.19616	0.639886	p-value < 2.2e-16
s73301.1	3	138645339	0.15723	-0.72917	0.55429	0.14838	0.15816	0.640179	p-value < 2.2e-16
s43513.1	1	2560365	0.15863	-0.7246	0.54995	0.14251	0.15694	0.640353	p-value < 2.2e-16
OAR3_123221150.1	3	115728741	0.84137	0.7246	0.047842	1.0111	0.3075	0.640435	p-value < 2.2e-16
OAR14_52322927.1	14	50078790	0.94579	1.2417	0.017522	1.1818	0.33896	0.64062	p-value < 2.2e-16
OAR13_38550737.1	13	35460537	0.15963	-0.72135	0.54579	0.15014	0.1584	0.640895	p-value < 2.2e-16
OAR8_8982479.1	8	8278245	0.14723	-0.76284	0.58054	0.13242	0.15496	0.640999	p-value < 2.2e-16
OAR11_42389264.1	11	40078434	0.14723	-0.76284	0.58054	0.1327	0.15514	0.641627	p-value < 2.2e-16
OAR23_34401277.1	23	32697742	0.15363	-0.74108	0.56239	0.144	0.1573	0.641698	p-value < 2.2e-16
OAR2_117519358.1	2	110398238	0.15943	-0.722	0.54639	0.14982	0.15813	0.642004	p-value < 2.2e-16
s35939.1	1	198869786	0.17624	-0.66971	0.50461	0.17142	0.162	0.64218	p-value < 2.2e-16
OAR18_70320603.1	18	65226946	0.20884	-0.57845	0.44608	0.22777	0.17243	0.642388	p-value < 2.2e-16
OAR3_171398054.1	3	160576579	0.69414	0.35592	0.10881	0.82055	0.27411	0.642467	p-value < 2.2e-16
OAR24_22279571.1	24	21038041	0.75175	0.48118	0.082722	0.90408	0.28924	0.643334	p-value < 2.2e-16
OAR5_103830989.1	5	95631965	0.16183	-0.71427	0.53937	0.14741	0.15766	0.644433	p-value < 2.2e-16
s20384.1	24	15032035	0.16103	-0.71683	0.54185	0.15422	0.1589	0.644697	p-value < 2.2e-16
s07118.1	26	39045891	0.15903	-0.7233	0.54788	0.15797	0.15987	0.644734	p-value < 2.2e-16
OAR15_60424376.1	15	55634024	0.17083	-0.68607	0.51513	0.16437	0.16086	0.645011	p-value < 2.2e-16
OAR6_38456102.1	6	35092752	0.15763	-0.72786	0.55314	0.1493	0.15803	0.645323	p-value < 2.2e-16
OAR6_64593905.1	6	59374976	0.15743	-0.72851	0.55343	0.145	0.15732	0.645556	p-value < 2.2e-16
s33284.1	2	249058601	0.16583	-0.70158	0.5288	0.15777	0.15949	0.645749	p-value < 2.2e-16
OAR5_32973642.1	5	30140792	0.94659	1.2485	0.017173	1.1909	0.34119	0.646615	p-value < 2.2e-16
s27518.1	4	51567030	0.31986	-0.32763	0.31987	0.38495	0.20033	0.64686	p-value < 2.2e-16
s05482.1	4	17011251	0.14923	-0.75596	0.57403	0.14367	0.15716	0.646877	p-value < 2.2e-16
OAR10_49684438.1	10	49047593	0.16443	-0.70599	0.53304	0.1537	0.15872	0.647198	p-value < 2.2e-16
OAR3_156484814_X.1	3	146890350	0.15723	-0.72917	0.55429	0.1495	0.1582	0.649572	p-value < 2.2e-16
s18820.1	3	9536322	0.17664	-0.66851	0.50387	0.16298	0.16038	0.649929	p-value < 2.2e-16
s47856.1	1	106928438	0.18564	-0.64215	0.48558	0.18704	0.16494	0.651642	p-value < 2.2e-16
OAR3_107993981.1	3	101603413	0.16163	-0.71491	0.5403	0.16492	0.16112	0.651832	p-value < 2.2e-16
s36767.1	9	13356155	0.16703	-0.69782	0.5248	0.15885	0.15992	0.65232	p-value < 2.2e-16
OAR19_33968342.1	19	32397520	0.17724	-0.66672	0.50274	0.17692	0.1631	0.652395	p-value < 2.2e-16
s68887.1	7	83040405	0.9966	2.467	0.0015188	1.4481	0.3947	0.653154	p-value < 2.2e-16
OAR7_68768125.1	7	64052965	0.17524	-0.67271	0.5072	0.16972	0.16142	0.653264	p-value < 2.2e-16
OAR6_45075303.1	6	41098023	0.92438	1.0872	0.024338	1.1513	0.33355	0.65384	p-value < 2.2e-16
s54753.1	11	52744149	0.25205	-0.47238	0.3802	0.28612	0.18269	0.654166	p-value < 2.2e-16
OAR13_51852034.1	13	49039740	0.70474	0.37783	0.10493	1.0332	0.32108	0.655515	p-value < 2.2e-16
OAR2_66999840.1	2	63043445	0.17103	-0.68545	0.51442	0.17282	0.16238	0.655906	p-value < 2.2e-16
OAR6_53625837.1	6	49453032	0.89398	0.92593	0.034364	1.0914	0.32203	0.656376	p-value < 2.2e-16
s62340.1	9	13434230	0.26725	-0.43803	0.3632	0.30635	0.18635	0.657215	p-value < 2.2e-16
OAR26_30483980.1	26	26835172	0.17003	-0.68852	0.51654	0.16352	0.1605	0.657618	p-value < 2.2e-16
OAR19_20251813.1	19	19358743	0.18124	-0.65491	0.49589	0.18417	0.16431	0.659248	p-value < 2.2e-16
OAR16_31845248.1	16	29445722	0.18784	-0.63586	0.48189	0.19667	0.16653	0.65956	p-value < 2.2e-16
OAR23_66685354.1	23	62388760	0.18344	-0.6485	0.49159	0.17759	0.1628	0.659756	p-value < 2.2e-16
s37521.1	6	35663417	0.18024	-0.65785	0.49781	0.17285	0.1619	0.65993	p-value < 2.2e-16
s34692.1	9	32918481	0.24585	-0.48679	0.38569	0.26957	0.1795	0.66045	p-value < 2.2e-16
OAR7_99836613.1	7	92841690	0.17524	-0.67271	0.5072	0.17321	0.16228	0.660832	p-value < 2.2e-16
s16834.1	7	83722121	0.9858	1.8414	0.005713	1.3003	0.36259	0.660861	p-value < 2.2e-16
OAR18_32739937.1	18	30123945	0.18324	-0.64908	0.49198	0.17797	0.16305	0.660926	p-value < 2.2e-16
s07014.1	6	98341472	0.18404	-0.64677	0.4904	0.18015	0.16324	0.661501	p-value < 2.2e-16
OAR13_49200259.1	13	46310995	0.25565	-0.46413	0.3765	0.28969	0.18304	0.661938	p-value < 2.2e-16
OAR19_33531772.1	19	31954526	0.9978	2.6565	0.00087795	1.4664	0.3986	0.662367	p-value < 2.2e-16
OAR21_4968037.1	21	4221731	0.20844	-0.5795	0.44703	0.21775	0.17045	0.662416	p-value < 2.2e-16
OAR6_34189736.1	6	30990510	0.96899	1.4949	0.01017	1.2375	0.34986	0.662753	p-value < 2.2e-16
OAR2_108940218.1	2	102510323	0.19404	-0.61843	0.46648	0.19755	0.1666	0.664229	p-value < 2.2e-16
s46664.1	3	219208708	0.9888	1.9458	0.0045578	1.3298	0.36887	0.664232	p-value < 2.2e-16
OAR6_47644736.1	6	43415824	0.81876	0.65491	0.058195	0.98573	0.30319	0.664498	p-value < 2.2e-16
OAR10_54818443.1	10	53782437	0.18624	-0.64043	0.48395	0.1901	0.16536	0.665297	p-value < 2.2e-16
s20907.1	11	10006725	0.18224	-0.65199	0.49433	0.18238	0.16393	0.666779	p-value < 2.2e-16
OAR19_32369125.1	19	30808506	0.22484	-0.53751	0.42036	0.24155	0.17434	0.666945	p-value < 2.2e-16
OAR6_110327847.1	6	101339734	1	1000	0	1.7555	0.46386	0.667471	p-value < 2.2e-16
OAR6_35018490.1	6	31722288	0.93159	1.1341	0.021384	1.1629	0.33554	0.66793	p-value < 2.2e-16
s68471.1	2	13980164	0.18784	-0.63586	0.48189	0.1887	0.16508	0.667986	p-value < 2.2e-16
OAR6_106138613.1	6	97606705	0.22404	-0.5395	0.42195	0.24517	0.17521	0.668683	p-value < 2.2e-16
OAR17_64771249.1	17	59793006	0.18224	-0.65199	0.49433	0.18584	0.16468	0.670053	p-value < 2.2e-16
OAR9_28928434.1	9	27823161	0.92719	1.1049	0.022653	1.1464	0.33252	0.670858	p-value < 2.2e-16
s28736.1	2	13985113	0.19004	-0.62962	0.47729	0.19922	0.16696	0.670875	p-value < 2.2e-16
OAR26_4300826.1	26	4236938	0.26565	-0.44159	0.36513	0.3048	0.18604	0.671021	p-value < 2.2e-16
OAR22_4867111.1	22	3902202	0.18044	-0.65726	0.49704	0.17697	0.16269	0.671179	p-value < 2.2e-16
s72119.1	22	47999026	0.21984	-0.55007	0.43023	0.22691	0.17169	0.671283	p-value < 2.2e-16
OAR7_85195494.1	7	79328028	0.18904	-0.63245	0.47856	0.1979	0.16675	0.671929	p-value < 2.2e-16
OAR22_4882264.1	22	3919113	0.18244	-0.65141	0.49355	0.18304	0.16391	0.671979	p-value < 2.2e-16
s07094.1	3	136694516	0.20984	-0.57582	0.44415	0.21041	0.16861	0.672569	p-value < 2.2e-16
OAR9_4387513.1	9	4335335	0.77516	0.53751	0.076733	1.1509	0.34319	0.672592	p-value < 2.2e-16
OAR1_250781375.1	1	235234980	0.19624	-0.61234	0.46153	0.20084	0.16705	0.673548	p-value < 2.2e-16
s55894.1	18	26052088	0.77556	0.5385	0.076021	1.1481	0.34221	0.673999	p-value < 2.2e-16
OAR15_66281243.1	15	61360799	0.18904	-0.63245	0.47856	0.19001	0.16516	0.674546	p-value < 2.2e-16
OAR7_36284089.1	7	33303273	0.19624	-0.61234	0.46153	0.19924	0.16679	0.675186	p-value < 2.2e-16
OAR8_60730321.1	8	56979977	0.20024	-0.60141	0.45601	0.20766	0.16832	0.675605	p-value < 2.2e-16
OAR12_16867558.1	12	15299615	0.87037	0.82701	0.038686	1.0583	0.31649	0.675844	p-value < 2.2e-16
s71488.1	3	139716410	0.9972	2.5515	0.0013003	1.3997	0.38396	0.676072	p-value < 2.2e-16
OAR19_25830151.1	19	24436474	0.25365	-0.46871	0.37835	0.28015	0.18131	0.676258	p-value < 2.2e-16
OAR13_49237181.1	13	46347269	0.39808	-0.17957	0.25886	0.49525	0.22006	0.676884	p-value < 2.2e-16
OAR16_32916237.1	16	30426043	0.21204	-0.57008	0.43827	0.22857	0.17217	0.677984	p-value < 2.2e-16
s61612.1	7	100673294	0.19364	-0.61954	0.46737	0.19731	0.16652	0.678998	p-value < 2.2e-16
OAR18_33354191.1	18	30734798	0.20944	-0.57687	0.44511	0.22369	0.17109	0.680626	p-value < 2.2e-16
OAR16_12144714.1	16	11274474	0.9938	2.2048	0.0022299	1.345	0.37186	0.680743	p-value < 2.2e-16
OAR3_174876007.1	3	163848524	0.23405	-0.5149	0.40388	0.24631	0.17457	0.681052	p-value < 2.2e-16
OAR10_80922597.1	10	73912010	0.21244	-0.56904	0.43777	0.22516	0.17127	0.683645	p-value < 2.2e-16
OAR3_216333759.1	3	201877452	0.27385	-0.4235	0.35733	0.31598	0.18786	0.684142	p-value < 2.2e-16
OAR6_44623765.1	6	40646057	0.36067	-0.24861	0.28779	0.43782	0.20969	0.684213	p-value < 2.2e-16
OAR5_109680938.1	5	101057831	0.22384	-0.54	0.42247	0.23516	0.17279	0.684305	p-value < 2.2e-16
OAR7_41294634.1	7	38385430	0.22124	-0.54653	0.42819	0.24348	0.17474	0.684322	p-value < 2.2e-16
OAR22_36368018.1	22	32208298	0.23085	-0.52269	0.40839	0.23591	0.17291	0.685128	p-value < 2.2e-16
OAR15_45813713.1	15	43779325	0.22004	-0.54956	0.42972	0.22527	0.17111	0.685284	p-value < 2.2e-16
OAR9_5318283.1	9	5297073	0.24025	-0.50001	0.39523	0.25403	0.17604	0.685643	p-value < 2.2e-16
s38022.1	10	35010469	0.21964	-0.55057	0.43074	0.22392	0.17076	0.68617	p-value < 2.2e-16
OAR1_81888444.1	1	77493900	0.81876	0.65491	0.058195	1.2263	0.3572	0.687175	p-value < 2.2e-16
OAR8_42590238.1	8	39686008	0.997	2.5215	0.0013683	1.4459	0.39396	0.687684	p-value < 2.2e-16
OAR8_33739974.1	8	31215863	0.22845	-0.52858	0.41226	0.24228	0.17434	0.687884	p-value < 2.2e-16
OAR9_86975326.1	9	82489133	0.22104	-0.54703	0.4287	0.23522	0.17322	0.688083	p-value < 2.2e-16
s59887.1	11	52681710	0.23465	-0.51345	0.40103	0.25178	0.17615	0.688087	p-value < 2.2e-16
OAR3_216258156.1	3	201789098	0.82356	0.66911	0.055453	1.226	0.35686	0.688818	p-value < 2.2e-16
s18574.1	9	28344082	0.23065	-0.52318	0.4095	0.23525	0.17272	0.689628	p-value < 2.2e-16
OAR5_41311542.1	5	37739839	0.25185	-0.47285	0.38082	0.28029	0.18124	0.692064	p-value < 2.2e-16
OAR16_55908708.1	16	51650046	0.22825	-0.52908	0.41281	0.24036	0.17391	0.695607	p-value < 2.2e-16
OAR17_33260430.1	17	30897734	0.41488	-0.14932	0.24666	0.50354	0.22119	0.695668	p-value < 2.2e-16
OAR11_18711856.1	11	18457191	0.23405	-0.5149	0.40388	0.245	0.17451	0.696844	p-value < 2.2e-16
OAR2_118934331.1	2	111824787	0.94839	1.2643	0.016129	1.1814	0.33881	0.697855	p-value < 2.2e-16
OAR10_29469450.1	10	29479765	1	1000	0	1.8097	0.47612	0.699176	p-value < 2.2e-16
s24045.1	10	29041335	0.25545	-0.46459	0.37711	0.27437	0.1796	0.6995	p-value < 2.2e-16
s33333.1	2	247329516	0.42088	-0.1386	0.24085	0.50921	0.22195	0.700246	p-value < 2.2e-16
OAR11_18701428.1	11	18446885	0.26645	-0.43981	0.36449	0.28584	0.18169	0.700481	p-value < 2.2e-16
s35415.1	20	50453673	0.26685	-0.43892	0.36385	0.28731	0.1818	0.700818	p-value < 2.2e-16
s73053.1	13	66311935	0.31126	-0.34493	0.32963	0.36129	0.19571	0.702104	p-value < 2.2e-16
OAR3_150917250.1	3	141308566	0.29146	-0.38579	0.34199	0.30983	0.18542	0.702471	p-value < 2.2e-16
OAR20_54697708.1	20	50423103	0.30026	-0.36744	0.33448	0.33051	0.18923	0.703502	p-value < 2.2e-16
OAR4_31796734.1	4	31171233	0.31966	-0.32803	0.32129	0.36915	0.19669	0.70515	p-value < 2.2e-16
OAR1_28670724.1	1	28453817	0.26105	-0.45189	0.37275	0.28418	0.18145	0.705422	p-value < 2.2e-16
s48850.1	13	21406452	0.27125	-0.4292	0.3593	0.29538	0.1836	0.706447	p-value < 2.2e-16
OAR15_47984137.1	15	45623239	0.29986	-0.36827	0.33517	0.33161	0.18989	0.707904	p-value < 2.2e-16
OAR6_43456226.1	6	39786968	0.26265	-0.44829	0.36833	0.29005	0.18268	0.708102	p-value < 2.2e-16
s12884.1	13	63435585	0.31646	-0.33444	0.32479	0.34543	0.19175	0.708143	p-value < 2.2e-16
s00505.1	1	190054888	0.28566	-0.39806	0.34606	0.3181	0.1877	0.708191	p-value < 2.2e-16
s12708.1	24	2937586	0.5153	0.026592	0.18705	0.65694	0.24881	0.708608	p-value < 2.2e-16
s17043.1	22	24061795	0.28306	-0.40361	0.34875	0.31338	0.18677	0.709703	p-value < 2.2e-16
OAR7_103067900.1	7	95815662	0.27445	-0.42219	0.35668	0.30702	0.18583	0.710326	p-value < 2.2e-16
DU516691_454.1	3	211524859	0.45029	-0.086641	0.2194	0.56511	0.23205	0.714743	p-value < 2.2e-16
s70211.1	25	44660613	0.29446	-0.3795	0.34063	0.33325	0.1903	0.716358	p-value < 2.2e-16
OAR4_3682419.1	4	4405725	0.62212	0.21653	0.13655	0.81878	0.27858	0.716409	p-value < 2.2e-16
s47911.1	2	166342248	0.31966	-0.32803	0.32129	0.35519	0.19369	0.716645	p-value < 2.2e-16
OAR1_36734806.1	1	36091866	0.31446	-0.33846	0.32756	0.34778	0.19265	0.717149	p-value < 2.2e-16
s24919.1	18	62348084	0.89478	0.92961	0.033363	1.3714	0.38473	0.717699	p-value < 2.2e-16
OAR18_12246411.1	18	12611448	0.63893	0.24786	0.12891	0.84858	0.28406	0.718145	p-value < 2.2e-16
OAR15_37561366.1	15	35894253	0.33747	-0.29298	0.30846	0.36981	0.19581	0.718189	p-value < 2.2e-16
OAR19_38647348.1	19	36942267	0.74635	0.46871	0.087244	1.0199	0.31559	0.720166	p-value < 2.2e-16
OAR6_50168961.1	6	45964943	0.9912	2.0516	0.0031909	1.3202	0.3667	0.720877	p-value < 2.2e-16
OAR19_25817759.1	19	24424400	0.55431	0.094721	0.16507	0.70043	0.25626	0.721397	p-value < 2.2e-16
OAR8_33778688.1	8	31255757	0.41728	-0.14503	0.24501	0.5068	0.22127	0.722353	p-value < 2.2e-16
OAR3_135863920.1	3	127510883	0.4951	-0.0085141	0.19671	0.6152	0.24053	0.72617	p-value < 2.2e-16
OAR7_66670941.1	7	61918923	0.4869	-0.022767	0.20194	0.60723	0.23942	0.726352	p-value < 2.2e-16
OAR10_29448537.1	10	29458417	0.991	2.0417	0.0035871	1.3362	0.37008	0.726427	p-value < 2.2e-16
OAR6_35458562.1	6	32071830	0.9998	3.6988	6.668e-05	1.5878	0.42536	0.726842	p-value < 2.2e-16
s40440.1	25	34000718	0.42989	-0.12261	0.23323	0.52169	0.22407	0.726998	p-value < 2.2e-16
OAR1_60615981.1	1	58226520	0.34667	-0.27522	0.30118	0.40573	0.20292	0.727563	p-value < 2.2e-16
s51670.1	13	63344962	0.40628	-0.16475	0.25239	0.46716	0.21304	0.727918	p-value < 2.2e-16
OAR2_223994915.1	2	212753228	0.42849	-0.12509	0.23409	0.52513	0.22444	0.727989	p-value < 2.2e-16
s08929.1	3	96818390	0.37508	-0.22171	0.27783	0.43435	0.20777	0.728702	p-value < 2.2e-16
OAR5_114523496.1	5	105483203	0.41708	-0.14538	0.24583	0.50713	0.22119	0.729502	p-value < 2.2e-16
OAR18_45074595.1	18	41223355	0.37648	-0.21912	0.27395	0.41773	0.2041	0.730605	p-value < 2.2e-16
s17955.1	13	42193659	0.35827	-0.25314	0.29229	0.41898	0.20529	0.730702	p-value < 2.2e-16
OAR17_64627979.1	17	59646371	0.984	1.7888	0.0067135	1.2837	0.35901	0.732934	p-value < 2.2e-16
s67714.1	2	43697140	0.38808	-0.19778	0.26764	0.45542	0.2115	0.733037	p-value < 2.2e-16
OAR2_222355235.1	2	211177180	0.71474	0.39891	0.097878	0.96292	0.30473	0.735163	p-value < 2.2e-16
OAR3_148980113.1	3	139397820	0.43169	-0.11942	0.23152	0.49708	0.21835	0.737495	p-value < 2.2e-16
s72141.1	12	2604822	0.55291	0.092261	0.16683	0.69294	0.2544	0.739309	p-value < 2.2e-16
s17946.1	6	37883086	0.46029	-0.069125	0.21329	0.5399	0.22605	0.742161	p-value < 2.2e-16
s26322.1	11	53056299	0.5215	0.03738	0.18357	0.64791	0.24633	0.745592	p-value < 2.2e-16
s24432.1	2	43087348	0.4879	-0.021028	0.20021	0.585	0.2344	0.75138	p-value < 2.2e-16
OAR3_125886540.1	3	118176608	0.52911	0.050619	0.17919	0.62696	0.24121	0.756725	p-value < 2.2e-16
OAR16_34620156.1	16	32119258	0.9994	3.2215	0.00020004	1.4504	0.39468	0.758001	p-value < 2.2e-16
OAR23_27671618.1	23	26585432	0.59792	0.17233	0.14765	0.74154	0.26253	0.765314	p-value < 2.2e-16
OAR4_37225390.1	4	36439307	0.62392	0.21986	0.1357	0.78616	0.27073	0.765407	p-value < 2.2e-16
OAR3_127529423.1	3	119806733	0.63193	0.23473	0.13231	0.75375	0.26301	0.765913	p-value < 2.2e-16
OAR2_148350187.1	2	140722221	0.60592	0.18683	0.14338	0.73287	0.25996	0.766004	p-value < 2.2e-16
OAR6_36739717.1	6	33324028	0.62072	0.21394	0.1374	0.75444	0.26373	0.770509	p-value < 2.2e-16
s10011.1	9	15275895	0.63393	0.23847	0.12976	0.78177	0.26911	0.771234	p-value < 2.2e-16
s32820.1	6	114407138	0.64493	0.2592	0.12723	0.7778	0.26766	0.771605	p-value < 2.2e-16
OAR23_25508634.1	23	24336933	0.71734	0.40447	0.097084	0.87825	0.28543	0.773498	p-value < 2.2e-16
s15899.1	2	77496707	0.62753	0.22653	0.134	0.76516	0.26581	0.773708	p-value < 2.2e-16
OAR16_31491759.1	16	29098343	0.68134	0.33003	0.11592	0.83188	0.27735	0.776093	p-value < 2.2e-16
OAR3_61737307.1	3	58471779	0.73955	0.45324	0.090957	0.90345	0.28983	0.776595	p-value < 2.2e-16
OAR3_147884955.1	3	138350663	0.96959	1.5036	0.0093685	1.5497	0.42008	0.778732	p-value < 2.2e-16
OAR13_37977425.1	13	34893587	0.75415	0.48679	0.081955	0.91743	0.2921	0.780495	p-value < 2.2e-16
OAR6_43034224.1	6	39353698	0.9992	3.0965	0.00030915	1.5599	0.41922	0.784432	p-value < 2.2e-16
OAR1_89257526.1	1	84815583	0.93299	1.1437	0.020564	1.3493	0.3773	0.786588	p-value < 2.2e-16
s19280.1	17	58367930	0.73015	0.43228	0.094761	0.90289	0.29028	0.787141	p-value < 2.2e-16
OAR8_57889261.1	8	54255388	0.74495	0.4655	0.089467	0.91679	0.29239	0.788632	p-value < 2.2e-16
s53565.1	16	71658381	0.74755	0.47146	0.086495	0.94026	0.29739	0.789547	p-value < 2.2e-16
OAR16_33630679.1	16	31127061	0.79836	0.59762	0.06694	0.99016	0.30534	0.793235	p-value < 2.2e-16
OAR6_42557643.1	6	39000766	0.79616	0.59171	0.068322	1.0119	0.31031	0.796179	p-value < 2.2e-16
OAR6_43416865.1	6	39750129	0.81936	0.65667	0.056828	1.0584	0.31954	0.801772	p-value < 2.2e-16
OAR3_126806851.1	3	119035055	0.83397	0.70095	0.049238	1.0573	0.31831	0.802272	p-value < 2.2e-16
OAR18_67586800.1	18	62517201	0.84877	0.74915	0.044543	1.1227	0.33174	0.803893	p-value < 2.2e-16
s16627.1	23	19424845	0.86557	0.80882	0.039308	1.0999	0.32552	0.804032	p-value < 2.2e-16
s22351.1	18	61706991	0.93399	1.1507	0.020153	1.3186	0.37035	0.809146	p-value < 2.2e-16
OAR4_87332839.1	4	83828742	0.92398	1.0848	0.024755	1.2745	0.36096	0.811938	p-value < 2.2e-16
s33596.1	3	4730702	0.90118	0.95997	0.030858	1.1587	0.33659	0.817737	p-value < 2.2e-16
s66524.1	6	96059519	0.91558	1.0353	0.028095	1.1675	0.33758	0.820516	p-value < 2.2e-16
OAR14_48324379.1	14	46197134	0.92599	1.0973	0.023497	1.1869	0.34129	0.820682	p-value < 2.2e-16
OAR18_70485215.1	18	65398311	0.92138	1.0689	0.026412	1.223	0.34967	0.829636	p-value < 2.2e-16
OAR6_42834740.1	6	39195269	0.96899	1.4949	0.01017	1.4194	0.39071	0.83012	p-value < 2.2e-16
OAR3_104095318.1	3	97911867	0.95159	1.2935	0.015777	1.244	0.35268	0.832396	p-value < 2.2e-16
OAR6_44450940.1	6	40475050	1	1000	0	2.0096	0.52196	0.835723	p-value < 2.2e-16
OAR3_127680786.1	3	119973040	0.95239	1.3011	0.014783	1.2627	0.3565	0.839085	p-value < 2.2e-16
OAR15_11973263.1	15	12221353	0.9786	1.6601	0.0072826	1.4076	0.38734	0.850115	p-value < 2.2e-16
OAR6_41558126.1	6	38053366	0.9788	1.6643	0.0070749	1.3462	0.37349	0.858286	p-value < 2.2e-16
OAR3_138290871.1	3	129801513	0.988	1.9155	0.0047009	1.463	0.39891	0.859438	p-value < 2.2e-16
OAR6_41424992.1	6	37922949	0.9858	1.8414	0.005713	1.3731	0.37907	0.87049	p-value < 2.2e-16
OAR14_25081675.1	14	24402748	0.9912	2.0516	0.0031909	1.3955	0.38335	0.873316	p-value < 2.2e-16
OAR24_27348134_X.1	24	25380060	0.9892	1.9618	0.0041425	1.4236	0.38986	0.880631	p-value < 2.2e-16
OAR6_41003295.1	6	37533595	0.9948	2.2816	0.0019879	1.4208	0.38878	0.881829	p-value < 2.2e-16
s41709.1	2	16050607	0.9966	2.467	0.0015188	1.5462	0.41686	0.890423	p-value < 2.2e-16
OAR6_41709987.1	6	38197739	0.9976	2.6187	0.0010955	1.5206	0.41103	0.896004	p-value < 2.2e-16
OAR6_41925630.1	6	38397839	0.9998	3.6988	6.668e-05	1.8259	0.47994	0.897081	p-value < 2.2e-16
OAR6_41768532.1	6	38248979	0.9982	2.7439	0.00071264	1.5549	0.41864	0.900691	p-value < 2.2e-16
OAR6_41850329.1	6	38330994	0.9974	2.5838	0.0011639	1.5351	0.41427	0.900871	p-value < 2.2e-16

## Sheet: Katahdin-Dorper_Fst
Comparison of BayeScan and Plink FST results for the Katahdin-Dorper pairwise analysis
Marker ID	CHR	BP	BayeScan_prob	BayeScan_log10(PO)	BayeScan_qval	BayeScan_alpha	Bayescan_fst	Plink_WC_Fst	Fisher's Exact Test
OAR17_75196255.1	17	69460637	0.11782	-0.87432	0.68928	0.094611	0.1517	0.579896	p-value < 2.2e-16
s55051.1	13	66870500	0.12543	-0.84341	0.66817	0.11168	0.15512	0.580112	p-value < 2.2e-16
s36872.1	18	27935942	0.15883	-0.72395	0.57315	0.14139	0.15973	0.581159	0.000184
OAR2_193298829.1	2	183523770	0.21564	-0.56078	0.45985	0.21958	0.17366	0.581173	p-value < 2.2e-16
OAR17_8472049.1	17	7923455	0.12462	-0.84659	0.67072	0.10178	0.15282	0.581322	7.741e-11
OAR9_36110320.1	9	34504336	0.12563	-0.84262	0.66736	0.10777	0.15428	0.581343	p-value < 2.2e-16
OAR16_27995964.1	16	25909400	0.10942	-0.91057	0.74902	0.088139	0.15079	0.581762	p-value < 2.2e-16
OAR18_64302140.1	18	59308295	0.11742	-0.876	0.69103	0.10032	0.15288	0.581836	p-value < 2.2e-16
OAR10_2996728.1	10	5137790	0.27566	-0.41958	0.37341	0.296	0.18693	0.581952	p-value < 2.2e-16
OAR4_87275546.1	4	83770878	0.12082	-0.86192	0.68071	0.10117	0.15301	0.582232	p-value < 2.2e-16
s26603.1	16	69029844	0.11742	-0.876	0.69103	0.099752	0.1526	0.582845	0.0009043
OAR7_28712803.1	7	26219213	0.11902	-0.86933	0.68542	0.098663	0.15244	0.582948	0.0001373
OAR14_31565339.1	14	30532154	0.11602	-0.8819	0.69724	0.093184	0.15152	0.583189	p-value < 2.2e-16
s39470.1	12	48334015	0.58032	0.14074	0.17029	0.67894	0.25474	0.583264	p-value < 2.2e-16
s20065.1	8	32348128	0.12543	-0.84341	0.66817	0.10509	0.15358	0.583391	0.0001344
OAR3_231138606.1	3	215079822	0.34387	-0.2806	0.30815	0.36746	0.19907	0.583444	p-value < 2.2e-16
s67644.1	16	67610636	0.12823	-0.83243	0.65914	0.10402	0.15327	0.583601	1.173e-08
s05073.1	22	27078417	0.10882	-0.91325	0.75591	0.090887	0.15118	0.583605	p-value < 2.2e-16
OAR12_80410980.1	12	74315190	0.12503	-0.845	0.66929	0.099613	0.15256	0.584083	2.72e-05
s14577.1	7	27951070	0.17624	-0.66971	0.53571	0.16494	0.16384	0.584393	2.212e-09
OAR16_31063637.1	16	28830537	0.14443	-0.7726	0.61137	0.12864	0.1575	0.584437	0.002913
OAR8_65940382.1	8	61454782	0.12442	-0.84739	0.67135	0.10596	0.1537	0.584636	0.04251
s64826.1	3	57248885	0.13183	-0.8186	0.64888	0.11086	0.15487	0.584712	p-value < 2.2e-16
s17065.1	11	44671428	0.11942	-0.86768	0.68416	0.0971	0.15211	0.584866	p-value < 2.2e-16
OAR6_33170368.1	6	30004338	0.5099	0.017204	0.20956	0.58143	0.23692	0.585279	p-value < 2.2e-16
OAR2_30178559.1	2	29259164	0.14543	-0.7691	0.60814	0.12946	0.15794	0.585471	p-value < 2.2e-16
s41516.1	10	53462496	0.12603	-0.84104	0.66606	0.10529	0.15348	0.58557	2.214e-06
OAR6_32271839.1	6	29106370	0.12523	-0.84421	0.66865	0.10678	0.15401	0.585578	p-value < 2.2e-16
OAR11_45677141.1	11	43233121	0.12362	-0.85058	0.6746	0.10678	0.15382	0.585969	0.0004298
s73321.1	12	61490841	0.18224	-0.65199	0.52508	0.1912	0.16942	0.586213	p-value < 2.2e-16
OAR13_51852034.1	13	49039740	0.17584	-0.67091	0.53648	0.17961	0.16726	0.586249	p-value < 2.2e-16
s08427.1	3	180708741	0.26225	-0.44919	0.39427	0.26153	0.18029	0.586279	p-value < 2.2e-16
s28736.1	2	13985113	0.11662	-0.87936	0.69469	0.097466	0.15232	0.586312	p-value < 2.2e-16
OAR17_1621032.1	17	1674615	0.12162	-0.85866	0.67895	0.11069	0.15473	0.586335	0.0003597
OAR4_8597249.1	4	9404338	0.19464	-0.61676	0.49716	0.20781	0.17246	0.586366	p-value < 2.2e-16
s20991.1	8	83366258	0.14683	-0.76422	0.60278	0.13537	0.15902	0.586424	p-value < 2.2e-16
DU202116_405.1	4	60488083	0.11862	-0.87099	0.68695	0.09235	0.15144	0.586567	p-value < 2.2e-16
OAR6_58614245.1	6	53981368	0.13543	-0.8051	0.63897	0.11238	0.15472	0.586655	0.008469
OAR2_86182877.1	2	81601995	0.28166	-0.40661	0.36952	0.29336	0.18615	0.586757	p-value < 2.2e-16
s47519.1	2	98924991	0.34287	-0.28252	0.31271	0.36839	0.19938	0.587059	p-value < 2.2e-16
OAR4_59391927.1	4	57729453	0.13003	-0.82548	0.65438	0.10884	0.1542	0.587333	0.0002232
OAR6_52067222.1	6	47714876	0.12703	-0.83711	0.66256	0.10587	0.15385	0.58745	p-value < 2.2e-16
OAR13_49200259.1	13	46310995	0.14623	-0.76631	0.6051	0.13876	0.15984	0.587461	p-value < 2.2e-16
s40690.1	17	45436702	0.17203	-0.6824	0.54288	0.17082	0.16566	0.587493	p-value < 2.2e-16
s56460.1	10	27687700	0.11782	-0.87432	0.68928	0.09859	0.15231	0.587797	5.389e-06
s45327.1	11	20335901	0.21244	-0.56904	0.46425	0.20612	0.17089	0.587932	2.046e-12
s69327.1	14	34257320	0.12883	-0.8301	0.6574	0.10975	0.1544	0.587982	6.357e-05
s54295.1	1	232048374	0.14583	-0.7677	0.60612	0.1328	0.1584	0.588085	0.0298
s53166.1	25	26749372	0.62052	0.21357	0.15079	0.71706	0.26093	0.588481	p-value < 2.2e-16
s26679.1	11	11365542	0.12603	-0.84104	0.66606	0.10043	0.15265	0.588629	p-value < 2.2e-16
OAR13_49237181.1	13	46347269	0.15263	-0.74443	0.5892	0.13247	0.15854	0.588741	p-value < 2.2e-16
OAR5_88824201.1	5	81067937	0.28266	-0.40447	0.36638	0.30172	0.18784	0.58876	p-value < 2.2e-16
s47795.1	23	47394454	0.11482	-0.887	0.7031	0.10041	0.15284	0.589209	p-value < 2.2e-16
OAR9_83848598.1	9	79453272	0.12623	-0.84025	0.6649	0.10385	0.15337	0.589498	1.639e-08
s32732.1	2	129121337	0.17043	-0.68729	0.54691	0.16084	0.1633	0.589597	1.431e-05
s08877.1	5	11401596	0.66913	0.30586	0.12937	0.80026	0.27632	0.589678	p-value < 2.2e-16
OAR23_54366062.1	23	51503239	0.39988	-0.17631	0.2654	0.44571	0.2131	0.5898	p-value < 2.2e-16
OAR3_203023428.1	3	189372278	0.11742	-0.876	0.69103	0.097564	0.15227	0.589807	p-value < 2.2e-16
s67051.1	13	72171746	0.11962	-0.86685	0.68359	0.09852	0.15228	0.589807	p-value < 2.2e-16
OAR1_42038601.1	1	41029169	0.12523	-0.84421	0.66865	0.10372	0.15327	0.59016	p-value < 2.2e-16
s12253.1	2	203595183	0.12182	-0.85785	0.67821	0.10569	0.15392	0.590312	p-value < 2.2e-16
OAR7_107619322.1	7	99970699	0.12242	-0.85542	0.67717	0.10307	0.15331	0.590447	p-value < 2.2e-16
OAR8_54300680.1	8	50918515	0.20564	-0.58691	0.4744	0.22351	0.17523	0.59077	p-value < 2.2e-16
OAR12_78315746.1	12	72446534	0.12262	-0.85461	0.67672	0.10329	0.15323	0.591055	2.734e-08
OAR3_203054874.1	3	189401351	0.12683	-0.83789	0.66357	0.10703	0.15389	0.59138	p-value < 2.2e-16
OAR7_73568586.1	7	68145568	0.11682	-0.87852	0.69379	0.093818	0.15146	0.591403	p-value < 2.2e-16
OAR22_42396861.1	22	38223238	0.36467	-0.24109	0.29112	0.39651	0.20432	0.591444	p-value < 2.2e-16
OAR16_67197340.1	16	61932446	0.12482	-0.84579	0.66977	0.10432	0.15343	0.591733	1.595e-11
OAR6_77563043.1	6	71834738	0.15543	-0.7351	0.58256	0.13654	0.15893	0.591898	0.001126
OAR9_7159490.1	9	7190005	0.18924	-0.63189	0.50677	0.19706	0.17037	0.591962	p-value < 2.2e-16
OAR19_48830614.1	19	46461390	0.13103	-0.82165	0.65129	0.11063	0.15436	0.593231	1.351e-05
OAR12_70140880.1	12	64967350	0.17483	-0.67391	0.53914	0.17599	0.16644	0.593377	p-value < 2.2e-16
OAR17_12053418.1	17	11209859	0.13003	-0.82548	0.65438	0.1097	0.1545	0.593452	p-value < 2.2e-16
OAR4_61480090_X.1	4	59908438	0.16983	-0.68914	0.54871	0.15944	0.16312	0.593594	1.704e-05
OAR3_2505765.1	3	2811853	0.18824	-0.63472	0.50944	0.18349	0.16718	0.593596	9.006e-09
OAR1_265276570.1	1	248212149	0.13023	-0.82471	0.65366	0.10922	0.15425	0.593626	p-value < 2.2e-16
OAR2_199059690.1	2	188814204	0.12603	-0.84104	0.66606	0.10981	0.15432	0.593682	1.231e-09
OAR3_202568143.1	3	188917228	0.13923	-0.79116	0.62606	0.12332	0.15692	0.593825	p-value < 2.2e-16
OAR7_56793172.1	7	52555944	0.26885	-0.43449	0.3818	0.31842	0.19258	0.59385	p-value < 2.2e-16
OAR11_34676905.1	11	32656132	0.20104	-0.59924	0.4831	0.19788	0.16961	0.594164	2.411e-10
OAR4_35596090.1	4	35134327	0.13223	-0.81709	0.64737	0.11614	0.15551	0.594185	2.592e-05
s72480.1	3	81313685	0.13443	-0.80882	0.64156	0.1155	0.15532	0.594278	p-value < 2.2e-16
OAR9_97923017_X.1	9	92455079	0.12803	-0.83321	0.65983	0.10864	0.15432	0.594509	p-value < 2.2e-16
OAR16_19379404.1	16	17701871	0.89898	0.94934	0.039834	1.1374	0.33886	0.594546	p-value < 2.2e-16
s26250.1	5	25105884	0.20524	-0.58797	0.47492	0.20467	0.17082	0.595548	4.374e-11
OAR1_193623565.1	1	182032730	0.13423	-0.80956	0.64215	0.10554	0.15342	0.595816	5.697e-12
OAR7_17573759.1	7	17192791	0.19884	-0.60522	0.48609	0.18861	0.1678	0.596153	5.554e-07
s72477.1	7	42288889	0.22605	-0.53452	0.44557	0.23736	0.17677	0.596169	2.097e-13
OAR7_36284089.1	7	33303273	0.12162	-0.85866	0.67895	0.10218	0.15322	0.596546	p-value < 2.2e-16
OAR22_9161453.1	22	7654820	0.22885	-0.5276	0.43842	0.23733	0.17662	0.597003	8.029e-12
OAR9_72305406.1	9	68536401	0.13343	-0.81256	0.64488	0.10731	0.15387	0.597123	3e-13
s43056.1	1	130917627	0.42188	-0.13682	0.2521	0.47162	0.21768	0.5973	p-value < 2.2e-16
OAR12_71559303.1	12	66318039	0.11722	-0.87684	0.69248	0.097922	0.15235	0.597413	p-value < 2.2e-16
OAR7_75574545.1	7	70047644	0.15083	-0.75051	0.59395	0.14561	0.16092	0.597667	p-value < 2.2e-16
OAR3_64580084.1	3	61177372	0.13903	-0.79189	0.62695	0.12697	0.15761	0.59816	p-value < 2.2e-16
s26313.1	3	79496648	0.14363	-0.77542	0.61332	0.12092	0.15643	0.598187	p-value < 2.2e-16
s30647.1	10	80885915	0.13663	-0.80066	0.63362	0.12544	0.15716	0.598835	p-value < 2.2e-16
OAR3_109421618.1	3	103146542	0.12382	-0.84978	0.67368	0.10314	0.15331	0.598919	p-value < 2.2e-16
OAR25_23573048_X.1	25	22003612	0.27265	-0.42613	0.37649	0.27583	0.18304	0.599249	5.458e-15
OAR6_23542328.1	6	20773979	0.13023	-0.82471	0.65366	0.11225	0.15465	0.599718	1.208e-06
OAR1_79446392.1	1	75056727	0.12743	-0.83555	0.66138	0.10882	0.15434	0.599871	p-value < 2.2e-16
s61612.1	7	100673294	0.13163	-0.81936	0.64963	0.11029	0.1544	0.599913	p-value < 2.2e-16
s61138.1	23	62304811	0.33107	-0.30547	0.3208	0.36095	0.19811	0.600112	p-value < 2.2e-16
s09861.1	5	60170699	0.12262	-0.85461	0.67672	0.1063	0.15371	0.600745	p-value < 2.2e-16
OAR3_118810877.1	3	111722981	0.13663	-0.80066	0.63362	0.12613	0.15737	0.601094	p-value < 2.2e-16
OAR2_104149244.1	2	97893457	0.12442	-0.84739	0.67135	0.10617	0.15375	0.601187	p-value < 2.2e-16
s11419.1	4	86283771	0.13383	-0.81106	0.64314	0.11529	0.1554	0.60126	p-value < 2.2e-16
OAR3_124143775.1	3	116591248	0.13863	-0.79334	0.62804	0.12406	0.15692	0.601373	p-value < 2.2e-16
OAR16_56487742_X.1	16	52231797	0.18304	-0.64966	0.52263	0.19406	0.16987	0.601447	p-value < 2.2e-16
s11739.1	16	14570254	0.14543	-0.7691	0.60814	0.13903	0.15992	0.601679	p-value < 2.2e-16
OAR3_216258156.1	3	201789098	0.16163	-0.71491	0.56711	0.15935	0.16348	0.601756	p-value < 2.2e-16
OAR25_4890766.1	25	4886922	0.13043	-0.82394	0.65276	0.112	0.15487	0.602031	p-value < 2.2e-16
OAR3_216958700.1	3	202388564	0.14623	-0.76631	0.6051	0.13145	0.15838	0.602034	p-value < 2.2e-16
s27518.1	4	51567030	0.26485	-0.44337	0.38849	0.30464	0.18981	0.602199	p-value < 2.2e-16
s00815.1	1	90963621	0.12963	-0.82701	0.65581	0.1073	0.15399	0.602473	p-value < 2.2e-16
OAR3_117171861.1	3	110100232	0.15363	-0.74108	0.58692	0.13796	0.15943	0.602675	p-value < 2.2e-16
s27644.1	19	29385589	0.36687	-0.23697	0.28823	0.40604	0.20618	0.602683	p-value < 2.2e-16
OAR8_18253198.1	8	16580856	0.14763	-0.76146	0.60041	0.13896	0.15972	0.602736	p-value < 2.2e-16
OAR24_4400996.1	24	4242173	0.26965	-0.43272	0.3803	0.28558	0.18497	0.602847	3.119e-14
OAR2_231739122.1	2	220204274	0.77776	0.54401	0.086078	1.1404	0.34703	0.603066	p-value < 2.2e-16
OAR26_291834.1	26	604605	0.76435	0.51103	0.091461	0.93338	0.30071	0.603189	p-value < 2.2e-16
OAR5_83057452.1	5	75725368	0.12823	-0.83243	0.65914	0.10849	0.15403	0.60345	p-value < 2.2e-16
OAR1_114806043.1	1	108118881	0.12963	-0.82701	0.65581	0.11241	0.15489	0.603765	p-value < 2.2e-16
OAR15_84764911.1	15	78664806	0.13363	-0.81181	0.64411	0.1256	0.15725	0.603808	5.277e-07
OAR3_149418743.1	3	139827258	0.12863	-0.83088	0.65793	0.11294	0.15501	0.603833	p-value < 2.2e-16
s24377.1	12	63273257	0.26645	-0.43981	0.38554	0.30977	0.19086	0.604038	p-value < 2.2e-16
OAR26_23522704.1	26	20364279	0.18624	-0.64043	0.51337	0.17499	0.16559	0.60407	0.0008396
OAR20_45364882.1	20	41967820	0.13383	-0.81106	0.64314	0.12429	0.15691	0.604345	0.002596
OAR22_8136944.1	22	6778791	0.13263	-0.81558	0.64661	0.11216	0.1545	0.604391	4.974e-15
OAR5_2654207.1	5	2540997	0.17423	-0.67572	0.54027	0.16856	0.16497	0.604465	p-value < 2.2e-16
OAR4_27853334.1	4	27358033	0.30086	-0.3662	0.346	0.32143	0.19114	0.604603	1.14e-14
OAR19_19821937.1	19	18980504	0.13083	-0.82241	0.65203	0.11493	0.15525	0.604608	4.632e-10
s30990.1	15	66813837	0.12482	-0.84579	0.66977	0.10591	0.15373	0.604927	p-value < 2.2e-16
OAR5_15929467.1	5	13768291	0.18924	-0.63189	0.50677	0.18334	0.16713	0.605257	0.0002151
OAR24_3409909.1	24	3300395	0.17764	-0.66553	0.53378	0.16606	0.16394	0.605261	0.000712
s50777.1	2	234455377	0.19544	-0.61455	0.49622	0.20287	0.17126	0.605369	p-value < 2.2e-16
OAR23_32570581.1	23	30945393	0.41788	-0.14395	0.25415	0.47275	0.21805	0.6061	p-value < 2.2e-16
OAR4_72336108.1	4	69948527	0.90738	0.99109	0.035174	1.1472	0.34041	0.606229	p-value < 2.2e-16
OAR21_4968037.1	21	4221731	0.14463	-0.7719	0.61063	0.13526	0.15895	0.606287	p-value < 2.2e-16
s75869.1	26	35051592	0.14963	-0.75459	0.59721	0.13294	0.15833	0.606933	p-value < 2.2e-16
s34813.1	25	30223803	0.22625	-0.53402	0.44498	0.23229	0.17561	0.607294	7.81e-08
OAR2_202271441.1	2	191908535	0.13643	-0.8014	0.63549	0.1207	0.15628	0.607294	6.517e-05
s71889.1	23	45117741	0.14603	-0.767	0.60561	0.12891	0.15778	0.607671	p-value < 2.2e-16
OAR8_9115243.1	8	8424040	0.13963	-0.78971	0.6245	0.11922	0.156	0.60814	p-value < 2.2e-16
OAR2_252554014.1	2	239998874	0.25325	-0.46962	0.40614	0.29374	0.18788	0.608433	p-value < 2.2e-16
s60468.1	3	102538726	0.60872	0.19193	0.15792	0.69865	0.25754	0.608939	p-value < 2.2e-16
s69122.1	8	18555196	0.13043	-0.82394	0.65276	0.11267	0.15474	0.608958	p-value < 2.2e-16
OAR11_22815922.1	11	22286556	0.13503	-0.80658	0.63957	0.11758	0.15582	0.609145	p-value < 2.2e-16
OAR13_30176103.1	13	27559111	0.14463	-0.7719	0.61063	0.12828	0.15761	0.609339	2.289e-06
OAR3_21822275.1	3	20376789	0.13023	-0.82471	0.65366	0.11122	0.15489	0.609484	p-value < 2.2e-16
s39014.1	22	8159997	0.70714	0.38285	0.1154	0.82931	0.28095	0.609793	p-value < 2.2e-16
s53870.1	23	23699905	0.14163	-0.78253	0.61948	0.12627	0.15724	0.610228	1.018e-07
OAR14_28804273.1	14	27851149	0.13843	-0.79407	0.62891	0.12376	0.15698	0.610379	p-value < 2.2e-16
OAR6_60012668.1	6	55268897	0.13443	-0.80882	0.64156	0.11328	0.15499	0.610434	p-value < 2.2e-16
OAR3_119856323.1	3	112579676	0.13903	-0.79189	0.62695	0.1242	0.15699	0.610528	5.558e-06
OAR9_4387513.1	9	4335335	0.44329	-0.098943	0.23864	0.56249	0.23688	0.610968	p-value < 2.2e-16
OAR22_45509727.1	22	41062806	0.14163	-0.78253	0.61948	0.12541	0.15698	0.611137	4.86e-07
OAR2_179322666.1	2	170413750	0.13443	-0.80882	0.64156	0.12251	0.15661	0.611233	p-value < 2.2e-16
OAR25_9412747.1	25	8762038	0.19204	-0.624	0.50041	0.20579	0.17211	0.611579	p-value < 2.2e-16
OAR10_68399086.1	10	66287862	0.33227	-0.30312	0.31901	0.35635	0.1972	0.611766	6.651e-14
s53453.1	3	78079157	0.13903	-0.79189	0.62695	0.11641	0.15527	0.613245	p-value < 2.2e-16
OAR23_25050262.1	23	23880854	0.22464	-0.538	0.44732	0.25146	0.18032	0.613317	p-value < 2.2e-16
OAR21_20104226.1	21	15996242	0.13543	-0.8051	0.63897	0.12251	0.15666	0.613332	6.843e-16
OAR3_90027100.1	3	85168059	0.13763	-0.79699	0.63043	0.12327	0.15677	0.61359	1.378e-15
OAR19_25830151.1	19	24436474	0.17143	-0.68423	0.54472	0.17064	0.16544	0.613709	p-value < 2.2e-16
s15220.1	1	185390043	0.14643	-0.76561	0.60407	0.13422	0.15876	0.613854	1.808e-06
OAR13_21943433.1	13	19865273	0.14383	-0.77471	0.61259	0.1293	0.15763	0.61399	0.0002452
OAR23_55340319.1	23	52088037	0.19104	-0.62681	0.50225	0.18939	0.16821	0.614302	0.01261
OAR23_51339429.1	23	48539640	0.66013	0.28832	0.13536	0.76946	0.27022	0.614622	p-value < 2.2e-16
OAR6_43343515.1	6	39667739	0.58952	0.1572	0.16615	0.69091	0.25673	0.614739	p-value < 2.2e-16
OAR3_70378885.1	3	66687712	0.15783	-0.72721	0.57686	0.13588	0.15884	0.614911	2.27e-07
OAR7_61566760.1	7	56791481	0.14343	-0.77613	0.61452	0.13062	0.15808	0.615244	p-value < 2.2e-16
s12546.1	11	34778174	0.23785	-0.50574	0.42468	0.25162	0.17941	0.615645	3.7e-06
s12206.1	4	66612314	0.22845	-0.52858	0.43962	0.23131	0.17544	0.615697	4.975e-07
s24669.1	11	51899631	0.13703	-0.79919	0.63214	0.1219	0.15653	0.616055	p-value < 2.2e-16
OAR12_55542671.1	12	51473761	0.16303	-0.71043	0.56384	0.15919	0.16335	0.61617	p-value < 2.2e-16
s01579.1	12	48285413	0.23945	-0.50192	0.42145	0.23892	0.17656	0.616373	1.096e-05
OAR10_94127923.1	10	86410485	0.85697	0.77754	0.058592	1.0653	0.32486	0.616487	p-value < 2.2e-16
OAR9_12438937.1	9	12106570	0.26705	-0.43847	0.38331	0.30666	0.19023	0.616565	p-value < 2.2e-16
s30303.1	11	43655189	0.15703	-0.72982	0.57928	0.14068	0.1597	0.616906	0.003282
s42164.1	9	93406729	0.25065	-0.47562	0.41021	0.25244	0.17891	0.616993	1.561e-06
OAR7_93111715.1	7	86792709	0.94379	1.2251	0.021582	1.2053	0.35118	0.617266	p-value < 2.2e-16
OAR10_28483916.1	10	28511402	0.13763	-0.79699	0.63043	0.11987	0.15591	0.617526	p-value < 2.2e-16
OAR18_15424873.1	18	15654191	0.35107	-0.2668	0.30164	0.39101	0.2037	0.61775	3.416e-14
OAR2_107495304.1	2	101107704	0.13963	-0.78971	0.6245	0.12302	0.15664	0.617961	1.416e-15
s70211.1	25	44660613	0.14263	-0.77896	0.61643	0.13065	0.15802	0.618243	p-value < 2.2e-16
s72862.1	3	1090385	0.94599	1.2434	0.020444	1.2174	0.35391	0.618691	p-value < 2.2e-16
OAR25_7851864.1	25	7357763	0.18284	-0.65025	0.52304	0.19189	0.16935	0.618752	p-value < 2.2e-16
OAR7_83013085.1	7	77119358	0.56311	0.11023	0.18056	0.6492	0.24901	0.618962	p-value < 2.2e-16
OAR3_117450010.1	3	110428814	0.14623	-0.76631	0.6051	0.13035	0.1579	0.618964	9.544e-05
s16017.1	25	40378469	0.14183	-0.78181	0.61878	0.13221	0.1585	0.618969	p-value < 2.2e-16
OAR15_2040485.1	15	2788991	0.33067	-0.30625	0.32169	0.35168	0.19611	0.619164	3.011e-13
OAR9_77815712.1	9	73693352	0.28286	-0.40404	0.36559	0.29667	0.1869	0.619313	5.746e-10
s61106.1	3	220505305	0.21704	-0.55719	0.45706	0.2182	0.17325	0.619648	0.0001148
OAR6_101640082.1	6	93724883	0.15503	-0.73642	0.58315	0.13614	0.15881	0.619761	1.351e-07
s07118.1	26	39045891	0.15243	-0.7451	0.59005	0.14292	0.16032	0.620393	p-value < 2.2e-16
s11479.1	3	212832481	0.13683	-0.79992	0.63277	0.11891	0.1559	0.620534	p-value < 2.2e-16
OAR3_84277413.1	3	79793793	0.14783	-0.76077	0.59962	0.13186	0.15838	0.62062	p-value < 2.2e-16
OAR6_45273992.1	6	41295843	0.14183	-0.78181	0.61878	0.12583	0.1571	0.621153	p-value < 2.2e-16
s47693.1	17	44395489	0.14683	-0.76422	0.60278	0.13733	0.15922	0.621683	p-value < 2.2e-16
s68471.1	2	13980164	0.16083	-0.71748	0.5684	0.14482	0.16055	0.621748	p-value < 2.2e-16
OAR2_215596955.1	2	204841489	0.14383	-0.77471	0.61259	0.13024	0.15803	0.621774	p-value < 2.2e-16
OAR1_120528715.1	1	113522178	0.14543	-0.7691	0.60814	0.12964	0.15778	0.622003	5.409e-13
OAR3_198269466.1	3	184892054	0.88418	0.88274	0.047823	1.1051	0.33213	0.622149	p-value < 2.2e-16
OAR3_216333759.1	3	201877452	0.17143	-0.68423	0.54472	0.1746	0.16619	0.622211	p-value < 2.2e-16
s33128.1	3	104299786	0.14423	-0.77331	0.61186	0.13157	0.1581	0.622669	3.531e-08
OAR7_86176115.1	7	80163511	0.19244	-0.62288	0.49995	0.20123	0.17083	0.623346	p-value < 2.2e-16
OAR5_84718579.1	5	77357478	0.15823	-0.7259	0.5744	0.14634	0.16086	0.623421	0.04145
OAR15_80382059.1	15	74902606	0.15063	-0.75119	0.59477	0.14247	0.1604	0.623649	p-value < 2.2e-16
OAR16_64788738.1	16	59700892	0.9936	2.1909	0.0022636	1.424	0.39722	0.624003	p-value < 2.2e-16
OAR10_93987978.1	10	86279104	0.88658	0.89302	0.045835	1.0929	0.32954	0.624104	p-value < 2.2e-16
OAR2_238120471.1	2	226430736	0.4905	-0.016508	0.21681	0.55573	0.23246	0.624138	p-value < 2.2e-16
OAR5_107238828.1	5	98761762	0.45789	-0.073323	0.2314	0.50912	0.22404	0.624158	p-value < 2.2e-16
OAR12_46485939.1	12	42973431	0.29366	-0.38117	0.35432	0.30142	0.18751	0.624551	4.011e-07
DU455689_544.1	10	86270257	0.89518	0.93146	0.041829	1.1037	0.33128	0.62464	p-value < 2.2e-16
OAR8_54382423.1	8	51013175	0.14463	-0.7719	0.61063	0.13657	0.15931	0.625584	p-value < 2.2e-16
s01262.1	11	47655934	0.85557	0.7726	0.059295	1.0499	0.32143	0.625799	p-value < 2.2e-16
OAR8_77929207.1	8	72753403	0.82657	0.67814	0.066833	1.0041	0.31311	0.625946	p-value < 2.2e-16
OAR1_233494237.1	1	219054466	0.15643	-0.7318	0.58078	0.13971	0.15955	0.626311	p-value < 2.2e-16
s70110.1	14	5306456	0.15763	-0.72786	0.57747	0.14422	0.1604	0.626594	4.458e-10
OAR9_75289690.1	9	71354350	0.14563	-0.7684	0.60688	0.12954	0.15779	0.626881	p-value < 2.2e-16
OAR18_1153361.1	18	1909969	0.15443	-0.73841	0.58519	0.14095	0.15974	0.627099	p-value < 2.2e-16
OAR22_32067309_X.1	22	28437499	0.42669	-0.12829	0.24902	0.47548	0.21827	0.62735	5.719e-15
OAR15_45480311.1	15	43488851	0.5005	0.00086876	0.2106	0.55716	0.23212	0.627386	p-value < 2.2e-16
s51678.1	26	1341674	0.13963	-0.78971	0.6245	0.12219	0.15655	0.627455	p-value < 2.2e-16
OAR17_11403432.1	17	10635709	0.58272	0.14503	0.16925	0.68264	0.25534	0.627457	p-value < 2.2e-16
s26384.1	6	34737092	0.21244	-0.56904	0.46425	0.21623	0.173	0.627845	0.03926
OAR16_29893571.1	16	27723852	0.16523	-0.70347	0.5595	0.15691	0.16277	0.628076	p-value < 2.2e-16
OAR7_72709042.1	7	67290740	0.35267	-0.26376	0.2988	0.42985	0.21261	0.628111	p-value < 2.2e-16
OAR13_20236222.1	13	18185243	0.9848	1.8114	0.0048158	1.3275	0.37637	0.628694	p-value < 2.2e-16
s55894.1	18	26052088	0.40228	-0.17197	0.26439	0.48811	0.22303	0.628822	p-value < 2.2e-16
OAR6_39081346.1	6	35671914	0.15503	-0.73642	0.58315	0.14842	0.16141	0.628919	p-value < 2.2e-16
OAR21_35021714.1	21	29638958	0.17003	-0.68852	0.54799	0.16761	0.16476	0.629247	p-value < 2.2e-16
s31680.1	17	19532500	0.16583	-0.70158	0.55781	0.15109	0.16145	0.629338	1.206e-07
OAR3_91597532.1	3	86592398	0.14723	-0.76284	0.60121	0.13875	0.15983	0.629467	p-value < 2.2e-16
OAR3_83593412.1	3	79114482	0.23165	-0.52074	0.43413	0.23252	0.17552	0.629601	0.00348
OAR4_74585806.1	4	72134404	0.16763	-0.69595	0.55332	0.15621	0.16238	0.630059	9.574e-07
OAR8_56392905.1	8	52722569	0.15963	-0.72135	0.57063	0.14881	0.16124	0.63006	p-value < 2.2e-16
OAR3_93856324.1	3	88684936	0.21404	-0.5649	0.46095	0.21543	0.17256	0.630144	0.04057
s23308.1	9	78974156	0.15223	-0.74578	0.59033	0.1438	0.16043	0.630251	p-value < 2.2e-16
s38105.1	25	500169	0.46209	-0.065979	0.22828	0.52642	0.22736	0.630443	4.838e-16
OAR16_14574649.1	16	13572408	0.31366	-0.34007	0.33492	0.32889	0.19201	0.630751	3.351e-08
OAR18_57822087.1	18	52919582	0.15743	-0.72851	0.57808	0.14362	0.16028	0.630909	3.054e-10
s54753.1	11	52744149	0.46389	-0.062834	0.22723	0.60312	0.24466	0.631306	p-value < 2.2e-16
OAR7_102829098.1	7	95724823	0.14703	-0.76353	0.60199	0.13701	0.15935	0.63131	8.093e-12
OAR12_65650955.1	12	60515469	0.14983	-0.75391	0.5964	0.14504	0.16072	0.631338	p-value < 2.2e-16
s56755.1	13	75422513	0.17544	-0.67211	0.538	0.16965	0.16477	0.631401	0.03366
s48950.1	2	89518682	0.15923	-0.72265	0.5719	0.14914	0.16158	0.631638	p-value < 2.2e-16
OAR10_30205238.1	10	30200739	0.14343	-0.77613	0.61452	0.1339	0.15865	0.632394	p-value < 2.2e-16
OAR10_13203233.1	10	14503084	0.15463	-0.73775	0.58461	0.14478	0.16047	0.632619	p-value < 2.2e-16
OAR8_93919856.1	8	88212423	0.15983	-0.7207	0.56968	0.14979	0.16158	0.632836	p-value < 2.2e-16
OAR3_146832060.1	3	137556580	0.21864	-0.55311	0.45423	0.214	0.17238	0.634831	0.01189
s20376.1	14	33361919	0.31926	-0.32883	0.32882	0.34162	0.19476	0.634966	4.718e-06
OAR4_67747556.1	4	65599689	0.20504	-0.5885	0.47648	0.22145	0.17468	0.635745	p-value < 2.2e-16
OAR8_33778688.1	8	31255757	0.16503	-0.7041	0.56018	0.16147	0.16371	0.635761	p-value < 2.2e-16
s61738.1	14	10249204	0.19084	-0.62737	0.50316	0.19637	0.16981	0.635942	p-value < 2.2e-16
OAR14_24020008.1	14	23313824	0.15763	-0.72786	0.57747	0.14671	0.16092	0.636215	p-value < 2.2e-16
OAR25_19823535.1	25	18553928	0.16743	-0.69658	0.55402	0.15433	0.16218	0.636628	p-value < 2.2e-16
OAR4_35201425.1	4	34766279	0.16943	-0.69037	0.54943	0.16067	0.16326	0.636942	7.555e-11
OAR24_20302996.1	24	19182401	0.17964	-0.65961	0.53105	0.17319	0.1655	0.637615	0.0003134
s59247.1	25	11951473	0.15383	-0.74041	0.58663	0.13762	0.15913	0.637675	p-value < 2.2e-16
OAR7_45483037.1	7	42202879	0.93339	1.1465	0.027003	1.1776	0.34549	0.638189	p-value < 2.2e-16
OAR3_117907362.1	3	110815806	0.17003	-0.68852	0.54799	0.15827	0.16285	0.638737	9.644e-10
s00090.1	9	82167710	0.17944	-0.6602	0.53144	0.17321	0.16536	0.638929	0.003372
OAR14_23080544.1	14	22457704	0.16803	-0.69471	0.55227	0.15868	0.16295	0.640149	p-value < 2.2e-16
OAR26_33484110.1	26	29665192	0.16763	-0.69595	0.55332	0.1542	0.16187	0.640178	4.836e-12
s65295.1	20	10365076	0.17383	-0.67693	0.54064	0.16867	0.16474	0.640199	p-value < 2.2e-16
OAR12_13055673.1	12	11765525	0.16723	-0.6972	0.55437	0.16119	0.16346	0.640505	p-value < 2.2e-16
OAR4_62240280.1	4	60507632	0.22284	-0.54251	0.44906	0.23825	0.17739	0.641347	p-value < 2.2e-16
OAR14_33142743.1	14	32049513	0.17564	-0.67151	0.53724	0.16961	0.16492	0.641495	6.166e-07
OAR6_53464191.1	6	49267581	0.71574	0.40105	0.11252	0.84471	0.28369	0.641625	p-value < 2.2e-16
OAR1_91590308.1	1	87145117	0.18784	-0.63586	0.51032	0.18805	0.16842	0.641651	p-value < 2.2e-16
OAR5_57513414.1	5	53281216	0.16523	-0.70347	0.5595	0.15492	0.16228	0.641915	p-value < 2.2e-16
s68983.1	10	30661701	0.33287	-0.30194	0.31811	0.35585	0.19717	0.64193	9.792e-05
s68592.1	14	23367849	0.17043	-0.68729	0.54691	0.16193	0.16373	0.642107	p-value < 2.2e-16
s03405.1	23	48761384	0.34267	-0.28291	0.31361	0.40579	0.20779	0.64225	p-value < 2.2e-16
OAR13_35887863.1	13	32825842	0.19684	-0.61069	0.49242	0.18196	0.16676	0.642445	0.004814
s72824.1	14	45648414	0.53171	0.055154	0.19513	0.6197	0.24425	0.642845	3.874e-16
OAR2_27480043.1	2	26724193	0.16583	-0.70158	0.55781	0.16568	0.16438	0.643071	p-value < 2.2e-16
OAR3_123221150.1	3	115728741	0.73915	0.45234	0.10518	0.88803	0.29197	0.643751	p-value < 2.2e-16
OAR10_29448537.1	10	29458417	0.90318	0.96981	0.037816	1.1119	0.33266	0.644262	p-value < 2.2e-16
OAR17_33260430.1	17	30897734	0.27245	-0.42657	0.37726	0.31067	0.19084	0.64431	p-value < 2.2e-16
s35724.1	3	137409592	0.16903	-0.69161	0.5505	0.16485	0.16402	0.644425	p-value < 2.2e-16
OAR2_175416861.1	2	166960837	0.32086	-0.32564	0.32437	0.34382	0.19496	0.645016	0.001303
OAR19_22536394_X.1	19	21533645	0.25805	-0.45867	0.39922	0.29283	0.18743	0.645691	p-value < 2.2e-16
OAR3_125835006.1	3	118105146	0.16803	-0.69471	0.55227	0.15811	0.16266	0.645993	p-value < 2.2e-16
OAR14_31350096.1	14	30322369	0.18744	-0.637	0.51076	0.18742	0.16829	0.646823	p-value < 2.2e-16
OAR5_31942958.1	5	29146210	0.20064	-0.60032	0.4841	0.19295	0.16871	0.64709	4.168e-05
OAR19_29776311.1	19	28223889	0.19764	-0.6085	0.49098	0.19093	0.16822	0.647318	0.002053
s58867.1	6	69812487	0.18984	-0.63019	0.50543	0.1849	0.16741	0.647441	0.0001222
OAR7_53702492.1	7	49781060	0.16583	-0.70158	0.55781	0.16473	0.16416	0.64779	p-value < 2.2e-16
OAR11_39948154.1	11	37703450	0.91878	1.0536	0.033101	1.1572	0.34166	0.649527	p-value < 2.2e-16
OAR3_127924329_X.1	3	120228608	0.18484	-0.64446	0.5189	0.18607	0.16784	0.649615	p-value < 2.2e-16
OAR26_14107074.1	26	11906276	0.28966	-0.38958	0.35839	0.33633	0.19538	0.650136	p-value < 2.2e-16
OAR7_93653726.1	7	87300882	0.87998	0.8652	0.049791	1.087	0.32825	0.651161	p-value < 2.2e-16
OAR3_174876007.1	3	163848524	0.18384	-0.64734	0.5214	0.18069	0.16675	0.651542	3.831e-13
OAR5_36835904.1	5	33504648	0.25005	-0.47701	0.41155	0.26705	0.18241	0.65162	p-value < 2.2e-16
s22655.1	21	45654284	0.36647	-0.23772	0.2892	0.43605	0.21321	0.651999	p-value < 2.2e-16
OAR3_107993981.1	3	101603413	0.21924	-0.55159	0.45195	0.22992	0.17579	0.65255	p-value < 2.2e-16
OAR21_26542185.1	21	21927871	0.18104	-0.6555	0.52869	0.18213	0.16735	0.652596	p-value < 2.2e-16
OAR3_138290871.1	3	129801513	0.18984	-0.63019	0.50543	0.18652	0.16775	0.653105	7.528e-11
OAR3_2166490.1	3	2466241	0.82376	0.66971	0.069248	1.0018	0.31263	0.653118	p-value < 2.2e-16
OAR1_42065742.1	1	41046159	0.84817	0.74712	0.061468	1.0149	0.31431	0.653578	p-value < 2.2e-16
s07176.1	8	88297685	0.18924	-0.63189	0.50677	0.18334	0.16725	0.653649	p-value < 2.2e-16
OAR14_52322927.1	14	50078790	0.92659	1.1011	0.030834	1.1445	0.33855	0.653663	p-value < 2.2e-16
OAR8_92774418.1	8	87170952	0.17784	-0.66494	0.53339	0.17299	0.16558	0.653664	p-value < 2.2e-16
OAR6_79378917.1	6	73516148	0.95419	1.3187	0.016498	1.214	0.35258	0.654208	p-value < 2.2e-16
OAR23_7054276.1	23	6534715	0.97419	1.5769	0.009957	1.2798	0.3657	0.654311	p-value < 2.2e-16
OAR8_34350484.1	8	31743299	0.20644	-0.58478	0.47283	0.20051	0.17001	0.655013	2.917e-05
OAR6_44623765.1	6	40646057	0.57672	0.13433	0.17134	0.76598	0.27437	0.655709	p-value < 2.2e-16
OAR23_3237800.1	23	3208047	0.21564	-0.56078	0.45985	0.22438	0.17461	0.655962	p-value < 2.2e-16
OAR12_1565631.1	12	4656965	0.17724	-0.66672	0.53417	0.17042	0.16486	0.656178	p-value < 2.2e-16
OAR23_22368075.1	23	21223796	0.21724	-0.55668	0.45593	0.21262	0.17209	0.65656	0.0006131
OAR13_78419787.1	13	73216793	0.22565	-0.53551	0.44673	0.2252	0.17426	0.657038	0.0007642
OAR2_22134988.1	2	21944800	0.19724	-0.60959	0.49194	0.20531	0.17146	0.65706	p-value < 2.2e-16
s45493.1	3	163839021	0.19344	-0.62009	0.49948	0.19136	0.16856	0.6576	8.979e-14
OAR25_8483157.1	25	7985663	0.31426	-0.33886	0.33405	0.34063	0.19466	0.658094	0.01796
OAR15_11973263.1	15	12221353	0.19444	-0.61732	0.49809	0.18745	0.16783	0.658338	1.762e-13
s46739.1	7	92111173	0.18804	-0.63529	0.50988	0.18285	0.16719	0.658951	p-value < 2.2e-16
s15131.1	3	92730254	0.19344	-0.62009	0.49948	0.19416	0.16932	0.65943	p-value < 2.2e-16
s45225.1	7	83810735	0.46609	-0.058993	0.22514	0.52434	0.22679	0.659464	1.402e-06
OAR1_259523083.1	1	242585813	0.20104	-0.59924	0.4831	0.20713	0.17173	0.659749	p-value < 2.2e-16
OAR9_14653377.1	9	14315869	0.5101	0.017551	0.20855	0.56424	0.23337	0.65983	5.148e-08
OAR3_78284250.1	3	74203102	0.54131	0.071924	0.1889	0.62234	0.24424	0.660275	1.942e-10
OAR8_34406827.1	8	31796433	0.21864	-0.55311	0.45423	0.21612	0.17256	0.66065	1.099e-05
s52741.1	3	129604241	0.25325	-0.46962	0.40614	0.26259	0.18095	0.661936	0.000917
OAR19_38647348.1	19	36942267	0.32046	-0.32643	0.32527	0.37328	0.20172	0.662362	p-value < 2.2e-16
OAR23_8935783.1	23	8300698	0.23185	-0.52025	0.43289	0.24724	0.17897	0.664179	p-value < 2.2e-16
OAR22_38248788.1	22	34041060	0.39628	-0.18283	0.26641	0.43806	0.2117	0.664211	0.003601
s47452.1	3	27983184	0.21924	-0.55159	0.45195	0.22891	0.17571	0.664485	p-value < 2.2e-16
s54890.1	24	2571402	0.19764	-0.6085	0.49098	0.19589	0.1693	0.666259	p-value < 2.2e-16
s48884.1	8	25521086	0.22204	-0.54451	0.45021	0.22138	0.1737	0.666971	4.226e-11
s68447.1	3	141473286	0.26605	-0.4407	0.38628	0.29616	0.18773	0.667641	p-value < 2.2e-16
OAR22_20201826.1	22	17019935	0.76975	0.52416	0.088768	0.92263	0.29793	0.66795	p-value < 2.2e-16
s47341.1	3	88773165	0.77095	0.52711	0.087867	0.91179	0.29562	0.668658	p-value < 2.2e-16
s12004.1	10	30718464	0.23285	-0.51781	0.43165	0.23815	0.17677	0.669306	9.1e-08
s19280.1	17	58367930	0.19804	-0.6074	0.48806	0.19551	0.16934	0.669602	p-value < 2.2e-16
OAR15_64902315_X.1	15	60036796	0.23425	-0.51442	0.4285	0.24206	0.17759	0.669953	1.393e-13
OAR3_146778162.1	3	137510701	0.4933	-0.011642	0.21372	0.56535	0.23423	0.670038	6.605e-05
OAR6_63660401.1	6	58522568	0.26025	-0.45369	0.3971	0.27415	0.18327	0.67052	3.325e-05
s68681.1	23	22190566	0.9946	2.2652	0.0018121	1.3999	0.39149	0.670604	p-value < 2.2e-16
OAR8_29537002.1	8	27242736	0.67333	0.31413	0.12735	0.7926	0.27451	0.670818	2.601e-12
OAR1_159319098.1	1	149854644	0.21604	-0.55975	0.45874	0.22405	0.17439	0.67192	p-value < 2.2e-16
OAR11_51746315.1	11	49052130	0.28466	-0.40019	0.3648	0.29681	0.18679	0.671934	0.0002387
OAR7_50099626.1	7	46519316	0.72294	0.41654	0.11065	0.85734	0.28608	0.67208	7.254e-14
OAR6_109456098.1	6	100522457	0.4839	-0.027984	0.21888	0.55545	0.23262	0.672084	0.0007503
s31088.1	22	42936972	0.84017	0.7207	0.063696	1.0161	0.31473	0.672352	p-value < 2.2e-16
s35042.1	8	88171075	0.25325	-0.46962	0.40614	0.26364	0.18118	0.674307	9.129e-06
OAR2_124521105.1	2	117630781	0.22805	-0.52957	0.44083	0.24561	0.17858	0.675076	p-value < 2.2e-16
OAR3_121992629.1	3	114579834	0.28866	-0.3917	0.36	0.30723	0.18895	0.675505	0.009682
s35658.1	10	43563187	0.5173	0.030071	0.20035	0.59553	0.23953	0.675635	8.085e-05
s67524.1	17	32492950	0.22324	-0.5415	0.44848	0.23638	0.17666	0.675638	p-value < 2.2e-16
OAR10_44509259.1	10	44056987	0.53931	0.068426	0.19098	0.61046	0.24188	0.676013	8.548e-05
OAR3_189200931.1	3	176860894	0.58992	0.15792	0.16512	0.67017	0.25217	0.676369	1.342e-06
s13090.1	2	16157477	0.55671	0.098943	0.18262	0.63998	0.2473	0.67637	4.125e-05
OAR2_222355235.1	2	211177180	0.35287	-0.26338	0.29785	0.40607	0.2073	0.676886	p-value < 2.2e-16
s40386.1	12	50322815	0.25065	-0.47562	0.41021	0.2576	0.1802	0.678611	2.12e-15
OAR12_42168267.1	12	38932400	0.28686	-0.39551	0.36161	0.31903	0.1917	0.678647	p-value < 2.2e-16
OAR15_6891073.1	15	7456915	0.70834	0.38537	0.11349	0.84083	0.28363	0.681384	9.707e-10
OAR3_117968696.1	3	110890285	0.29646	-0.37532	0.34936	0.33104	0.19394	0.681566	p-value < 2.2e-16
OAR7_36609620.1	7	33622981	0.87477	0.84421	0.051778	1.0738	0.32554	0.683056	p-value < 2.2e-16
OAR2_107483969.1	2	101094460	0.35407	-0.26109	0.29689	0.39157	0.20379	0.683811	0.01417
OAR6_78954425.1	6	73158539	0.25145	-0.47377	0.40886	0.27035	0.18268	0.684121	p-value < 2.2e-16
OAR19_54056071.1	19	51386178	0.35707	-0.25541	0.29401	0.41027	0.20795	0.684267	p-value < 2.2e-16
OAR6_58069886.1	6	53384003	0.88458	0.88444	0.047169	1.0817	0.32711	0.684557	p-value < 2.2e-16
OAR20_39911853.1	20	36807190	0.33767	-0.29259	0.31631	0.36906	0.19975	0.684617	0.04066
OAR3_77541420.1	3	73492273	0.26025	-0.45369	0.3971	0.2813	0.18486	0.684769	p-value < 2.2e-16
s13499.1	10	20548874	0.33467	-0.29843	0.31721	0.36406	0.1988	0.685164	0.000859
s01759.1	13	45164696	0.29586	-0.37657	0.35102	0.31837	0.19077	0.685501	4.206e-11
OAR11_15014210.1	11	15230489	0.93099	1.13	0.02919	1.1437	0.33839	0.68576	p-value < 2.2e-16
DU434120_194.1	10	85584042	0.26405	-0.44516	0.3914	0.28133	0.18451	0.686245	p-value < 2.2e-16
s43278.1	26	37578364	0.29486	-0.37866	0.35267	0.31452	0.19008	0.687767	4.967e-11
s16895.1	5	23369730	0.26485	-0.44337	0.38849	0.27874	0.18399	0.688084	p-value < 2.2e-16
s72201.1	17	59392536	0.41028	-0.15756	0.25622	0.45221	0.21394	0.688166	0.01013
OAR4_87332839.1	4	83828742	0.26405	-0.44516	0.3914	0.27903	0.18403	0.688512	p-value < 2.2e-16
OAR9_65483377.1	9	62483978	0.35227	-0.26452	0.29975	0.38611	0.20254	0.688544	0.0003975
OAR4_46220902.1	4	45292642	0.25685	-0.46139	0.40131	0.28043	0.18449	0.690961	p-value < 2.2e-16
OAR5_13675205.1	5	11900455	0.75335	0.48492	0.096092	0.88985	0.29176	0.691045	7.058e-10
OAR11_53479950.1	11	50465568	0.28206	-0.40575	0.36796	0.31326	0.19056	0.692786	p-value < 2.2e-16
OAR8_80294154.1	8	75545748	0.96459	1.4353	0.012185	1.2285	0.35518	0.693396	p-value < 2.2e-16
s53618.1	22	45133278	0.37187	-0.22765	0.28433	0.40595	0.20591	0.693536	3.932e-05
OAR25_31163834.1	25	29166632	0.5165	0.02868	0.20243	0.64629	0.25135	0.694264	p-value < 2.2e-16
s17034.1	10	25601181	0.94959	1.275	0.019287	1.1959	0.34865	0.695022	p-value < 2.2e-16
OAR3_178922031.1	3	166969448	0.32006	-0.32723	0.32705	0.345	0.19553	0.695098	p-value < 2.2e-16
OAR4_31796734.1	4	31171233	0.59232	0.16223	0.16408	0.74902	0.26989	0.69612	p-value < 2.2e-16
s62604.1	7	50810179	0.96199	1.4033	0.013271	1.2307	0.35572	0.697375	p-value < 2.2e-16
OAR9_7109200.1	9	7122710	0.31006	-0.34736	0.33921	0.33373	0.19337	0.69753	p-value < 2.2e-16
OAR3_27455664.1	3	25523870	0.37948	-0.21357	0.28042	0.44507	0.2142	0.698287	p-value < 2.2e-16
OAR3_138246433.1	3	129757873	0.84857	0.74847	0.06074	1.018	0.31493	0.699067	5.339e-13
OAR7_59240246.1	7	54735129	0.31766	-0.33203	0.33144	0.34523	0.19562	0.699188	p-value < 2.2e-16
OAR22_31020653.1	22	27296780	0.61852	0.20989	0.15386	0.72153	0.26193	0.699638	0.03718
OAR8_29488228_X.1	8	27195387	0.54471	0.077875	0.1868	0.68332	0.25782	0.699813	p-value < 2.2e-16
s10616.1	11	51933351	0.31506	-0.33725	0.33319	0.34707	0.19598	0.699842	p-value < 2.2e-16
s14896.1	14	41701567	0.83617	0.70789	0.065236	1.019	0.31568	0.700086	9.256e-12
OAR5_116169640.1	5	107057532	0.31626	-0.33484	0.33232	0.35966	0.19874	0.700653	p-value < 2.2e-16
OAR3_123931389.1	3	116411040	0.9982	2.7439	0.00071125	1.4618	0.40534	0.700754	p-value < 2.2e-16
OAR12_83608412.1	12	77270074	0.82216	0.66494	0.070046	0.98875	0.30986	0.701067	1.357e-10
OAR26_31119735.1	26	27464081	0.85377	0.76631	0.060002	1.037	0.3188	0.702756	6.177e-12
OAR15_37601326.1	15	35934469	0.33907	-0.28987	0.31541	0.37797	0.20168	0.702818	p-value < 2.2e-16
s23225.1	23	45475071	0.90578	0.98289	0.036503	1.1138	0.333	0.703394	2.299e-16
OAR3_147884955.1	3	138350663	0.37968	-0.21321	0.27944	0.45204	0.21559	0.703745	p-value < 2.2e-16
s69582.1	24	38306814	0.9782	1.6519	0.0088396	1.2782	0.36509	0.704013	p-value < 2.2e-16
OAR4_67679879.1	4	65553699	0.93619	1.1665	0.026445	1.1696	0.34352	0.704047	p-value < 2.2e-16
s61034.1	23	52136603	0.81716	0.65025	0.072443	0.98149	0.30847	0.707003	2.561e-08
OAR5_100737018.1	5	92791186	0.40748	-0.16259	0.25827	0.47923	0.22013	0.707112	p-value < 2.2e-16
s37424.1	5	9857720	0.66713	0.30194	0.13137	0.7848	0.2732	0.70714	0.008253
s55132.1	23	41579929	0.37988	-0.21284	0.27846	0.43679	0.21225	0.708799	p-value < 2.2e-16
s53928.1	14	66429380	0.38188	-0.20915	0.27547	0.42964	0.21068	0.709213	4.886e-13
OAR3_125653475.1	3	117934322	0.35067	-0.26757	0.30257	0.40249	0.20635	0.709551	p-value < 2.2e-16
s07104.1	7	64561061	0.4821	-0.031115	0.22196	0.54472	0.23027	0.710803	0.006032
OAR3_197060241.1	3	183865413	0.38728	-0.19924	0.27146	0.44647	0.21431	0.710808	p-value < 2.2e-16
OAR26_34172366_X.1	26	30308921	0.37768	-0.2169	0.28237	0.42636	0.21032	0.712148	p-value < 2.2e-16
OAR22_9619017.1	22	8067196	0.62593	0.22356	0.14769	0.7897	0.27712	0.713227	p-value < 2.2e-16
OAR1_193105539.1	1	181701687	0.72675	0.42481	0.10882	0.85281	0.28493	0.71374	0.007722
s51215.1	21	45616275	0.78636	0.56593	0.084325	0.93236	0.29941	0.713773	1.793e-05
OAR4_84848288.1	4	81542934	0.36907	-0.23287	0.28726	0.40705	0.20642	0.714689	p-value < 2.2e-16
OAR22_44188857.1	22	39857196	0.9798	1.6857	0.0064465	1.3037	0.37093	0.715013	p-value < 2.2e-16
OAR4_37225390.1	4	36439307	0.44989	-0.087343	0.23658	0.53813	0.23071	0.716669	p-value < 2.2e-16
s12260.1	13	24596550	0.95979	1.3779	0.014819	1.2183	0.35309	0.717037	p-value < 2.2e-16
OAR10_27878618.1	10	27895902	0.74195	0.45867	0.1025	0.88103	0.29049	0.718256	0.003359
OAR3_167902428.1	3	157177506	0.44929	-0.088396	0.2376	0.50957	0.22457	0.718379	2.122e-10
OAR5_114523496.1	5	105483203	0.62653	0.22468	0.14665	0.7846	0.27572	0.71932	p-value < 2.2e-16
s68128.1	1	266383208	0.42328	-0.13433	0.25005	0.47777	0.21891	0.720068	p-value < 2.2e-16
s31035.1	14	13655473	0.92498	1.091	0.031386	1.155	0.34082	0.720871	2.834e-12
OAR1_89257526.1	1	84815583	0.4955	-0.0078191	0.21268	0.60434	0.24308	0.721655	p-value < 2.2e-16
OAR16_31491759.1	16	29098343	0.43289	-0.1173	0.24491	0.49671	0.22251	0.722311	p-value < 2.2e-16
s60027.1	4	25954228	0.4821	-0.031115	0.22196	0.55624	0.23301	0.722554	2.315e-08
DU469774_399.1	2	37190138	0.979	1.6685	0.0077133	1.2728	0.364	0.723359	p-value < 2.2e-16
OAR3_94548082.1	3	89275420	0.42909	-0.12403	0.24697	0.49276	0.22207	0.723753	p-value < 2.2e-16
OAR1_273587993.1	1	255715970	0.62432	0.2206	0.14872	0.73191	0.26383	0.72393	0.03889
OAR3_123918752.1	3	116398653	0.9992	3.0965	0.0003334	1.446	0.40144	0.724285	p-value < 2.2e-16
s05306.1	1	5610714	0.94239	1.2137	0.02375	1.1839	0.34637	0.725077	3.21e-15
s05511.1	3	121233358	0.46609	-0.058993	0.22514	0.53579	0.22956	0.727516	p-value < 2.2e-16
OAR8_57889261.1	8	54255388	0.46789	-0.055851	0.22302	0.53408	0.22888	0.729029	p-value < 2.2e-16
OAR10_27832232.1	10	27852325	0.76835	0.52074	0.089667	0.92049	0.29764	0.729244	0.0178
s45250.1	13	28840111	0.66333	0.29453	0.13337	0.78646	0.27367	0.730178	0.02234
OAR26_42208905.1	26	38086096	0.60192	0.17957	0.161	0.76144	0.27197	0.731508	p-value < 2.2e-16
OAR20_6142699.1	20	6174444	0.52831	0.049225	0.1972	0.61404	0.2431	0.732757	1.033e-15
OAR23_16508507.1	23	15431820	0.5211	0.036684	0.19825	0.60021	0.24055	0.733007	p-value < 2.2e-16
OAR7_42787650.1	7	39845090	0.60552	0.18611	0.15895	0.75127	0.26943	0.733298	p-value < 2.2e-16
OAR26_8526649.1	26	6856790	0.5145	0.025201	0.20551	0.60889	0.243	0.735207	p-value < 2.2e-16
OAR9_75040566.1	9	71141094	0.5151	0.026245	0.20448	0.59686	0.2403	0.735316	p-value < 2.2e-16
OAR6_55285058.1	6	50721224	0.61872	0.21026	0.15284	0.73233	0.26424	0.736216	0.0001283
OAR2_79144042.1	2	74816079	0.95319	1.3088	0.017059	1.1896	0.34717	0.736991	4.858e-12
OAR1_267564462.1	1	250317934	0.89378	0.92502	0.043135	1.0912	0.3286	0.738854	0.0003789
OAR10_27140490.1	10	27217008	0.55091	0.088748	0.18469	0.64301	0.24846	0.738943	2.493e-16
OAR3_108912043.1	3	102610435	0.57131	0.12474	0.17648	0.67238	0.25361	0.739259	2.089e-11
OAR10_80922597.1	10	73912010	0.61412	0.20181	0.15589	0.76713	0.27238	0.740264	p-value < 2.2e-16
OAR21_338481.1	21	333203	0.87958	0.86356	0.050439	1.0732	0.32542	0.740348	0.0002173
OAR5_104500785.1	5	96248819	0.68114	0.32963	0.12332	0.8021	0.27635	0.741378	0.002746
OAR9_1734865.1	9	1825297	0.57471	0.13077	0.17546	0.67235	0.25349	0.741546	p-value < 2.2e-16
OAR3_92792904.1	3	87702463	0.69294	0.35347	0.12033	0.81911	0.27941	0.743639	0.000326
OAR5_106230044.1	5	97885374	0.66813	0.3039	0.13037	0.82434	0.28204	0.74598	p-value < 2.2e-16
OAR3_140848050.1	3	131890305	0.73115	0.43449	0.10698	0.86991	0.28843	0.746289	0.01938
OAR11_39693428.1	11	37448988	0.92939	1.1193	0.029728	1.1513	0.33979	0.749487	1.997e-05
s09879.1	3	87228230	0.9876	1.9011	0.0040888	1.3055	0.37101	0.750179	p-value < 2.2e-16
s56191.1	1	91456014	0.60092	0.17776	0.16304	0.72372	0.26347	0.750672	p-value < 2.2e-16
OAR3_150917250.1	3	141308566	0.60452	0.18429	0.15997	0.73519	0.26583	0.752279	p-value < 2.2e-16
OAR8_72907015.1	8	68204545	0.62312	0.21838	0.14975	0.74536	0.26695	0.753352	p-value < 2.2e-16
OAR7_71324596.1	7	66286545	0.79216	0.58108	0.080878	1.0316	0.32138	0.754167	p-value < 2.2e-16
OAR1_88963094.1	1	84509007	0.74655	0.46917	0.098849	0.89645	0.29368	0.756311	0.0001673
OAR3_149145458.1	3	139566925	0.79856	0.59816	0.078316	0.95315	0.30327	0.758729	0.01226
OAR19_58545153.1	19	55302245	0.94019	1.1964	0.024288	1.1691	0.34321	0.764069	0.01124
s39351.1	3	183889776	0.68394	0.33524	0.12231	0.82706	0.2818	0.766495	p-value < 2.2e-16
OAR3_219470142.1	3	204669186	0.82496	0.67331	0.067647	1.0088	0.31393	0.766677	0.008168
OAR23_66685354.1	23	62388760	0.75415	0.48679	0.095179	0.95199	0.30556	0.767952	p-value < 2.2e-16
OAR3_123173680.1	3	115687522	0.97319	1.56	0.010368	1.2458	0.35826	0.769367	2.44e-06
OAR16_17583908.1	16	16037014	0.992	2.0933	0.0025505	1.347	0.37996	0.769509	1.528e-15
s12202.1	19	55350918	0.9884	1.9304	0.0037424	1.3284	0.37582	0.769647	2.737e-14
OAR3_63334035.1	3	59857415	0.75595	0.49102	0.092402	0.92255	0.29882	0.772438	p-value < 2.2e-16
s41709.1	2	16050607	0.78716	0.568	0.082614	0.96758	0.30719	0.774127	1.481e-13
s14557.1	25	16836345	0.79776	0.596	0.079159	0.96997	0.30717	0.774476	4.599e-12
OAR21_369726.1	21	364943	0.95579	1.3349	0.015934	1.2111	0.3517	0.77631	0.001639
OAR5_84026145.1	5	76669496	0.80116	0.60522	0.076617	1.0017	0.31395	0.780901	p-value < 2.2e-16
OAR11_1085934.1	11	1762133	0.78896	0.57268	0.081746	0.98935	0.31177	0.78128	p-value < 2.2e-16
OAR2_19314769.1	2	19045458	0.79336	0.58425	0.08002	0.99376	0.31272	0.783315	p-value < 2.2e-16
OAR1_269332772.1	1	251895085	0.9772	1.632	0.0095506	1.2515	0.35969	0.78434	0.00146
OAR21_1212931.1	21	1027695	0.83217	0.69533	0.066019	1.0295	0.31847	0.78466	p-value < 2.2e-16
s50332.1	14	12933635	0.86577	0.80956	0.055106	1.0587	0.3229	0.785774	2.597e-09
OAR3_16687764.1	3	15595749	0.89578	0.93425	0.041166	1.117	0.33423	0.786844	0.007467
OAR11_37056553.1	11	34931978	0.90098	0.95899	0.038489	1.1195	0.33479	0.789203	0.0002706
OAR1_84220386.1	1	79772529	0.94239	1.2137	0.02375	1.3332	0.38012	0.789728	p-value < 2.2e-16
s07330.1	12	64963055	0.86237	0.79699	0.056481	1.1201	0.3368	0.789747	p-value < 2.2e-16
OAR25_7886843.1	25	7395059	0.88278	0.87684	0.048478	1.0935	0.3298	0.791297	2.029e-07
OAR3_138331159.1	3	129837912	0.9794	1.677	0.0068889	1.2862	0.36721	0.792246	0.0004096
OAR12_48628194.1	12	44964782	0.90558	0.98187	0.037153	1.1323	0.3371	0.797467	1.031e-07
s33596.1	3	4730702	0.88658	0.89302	0.045835	1.1181	0.33507	0.799991	p-value < 2.2e-16
OAR6_69100722.1	6	63483853	0.88498	0.88615	0.046506	1.1093	0.3334	0.800426	p-value < 2.2e-16
OAR6_47817109.1	6	43596305	0.94299	1.2185	0.022144	1.1978	0.34944	0.804599	0.007248
OAR23_25508634.1	23	24336933	0.92078	1.0653	0.032514	1.1914	0.34943	0.80654	p-value < 2.2e-16
OAR10_30746533.1	10	30745163	0.94479	1.2333	0.021014	1.1934	0.3484	0.807983	3.336e-05
s54978.1	2	30048582	0.94279	1.2169	0.022692	1.1931	0.34846	0.812307	2.464e-07
OAR21_22475596_X.1	21	18098064	0.93099	1.13	0.02919	1.2165	0.35461	0.816238	p-value < 2.2e-16
OAR25_7970091.1	25	7469323	0.95059	1.2842	0.018189	1.2209	0.35404	0.816324	1.618e-09
s04202.1	11	36507384	0.95199	1.2973	0.017622	1.2254	0.3552	0.82074	2.978e-13
s24920.1	23	50014426	0.9978	2.6565	0.0010836	1.3942	0.39006	0.823953	2.383e-06
s52238.1	23	50004069	0.9974	2.5838	0.0013003	1.4053	0.39259	0.825914	2.707e-07
OAR3_124716738.1	3	117080250	0.96179	1.4009	0.01379	1.2447	0.35888	0.829179	p-value < 2.2e-16
OAR6_47830005.1	6	43608569	0.97119	1.5278	0.011184	1.2755	0.36513	0.832059	8.09e-07
OAR10_29654158.1	10	29654912	0.9842	1.7943	0.0055666	1.2866	0.36698	0.832102	0.0118
OAR8_89809246.1	8	84372868	0.9774	1.6359	0.0092018	1.2976	0.3698	0.835278	6.565e-06
OAR3_71300830.1	3	67554692	0.9994	3.2215	0.00024005	1.7341	0.46755	0.837044	p-value < 2.2e-16
OAR3_117652254.1	3	110629959	0.9988	2.9202	0.00045723	1.4487	0.40201	0.839086	5.357e-08
OAR6_44574305.1	6	40597982	0.9792	1.6727	0.0073106	1.3327	0.37756	0.842482	p-value < 2.2e-16
OAR3_92705824.1	3	87616185	0.9844	1.8	0.005201	1.3151	0.37305	0.848639	5.428e-08
OAR25_17689768.1	25	16484790	0.9896	1.9783	0.0034007	1.3304	0.37626	0.850761	7.149e-06
OAR8_29480020.1	8	27186942	0.9818	1.7319	0.0059879	1.3193	0.37443	0.852008	p-value < 2.2e-16
s30024.1	25	6684555	0.9916	2.072	0.0030824	1.3522	0.38115	0.854359	0.0002769
s44881.1	25	6938538	0.9978	2.6565	0.0010836	1.4342	0.39877	0.855058	8.154e-05
OAR14_25081675.1	14	24402748	0.997	2.5215	0.0014136	1.4791	0.4094	0.885629	p-value < 2.2e-16
OAR14_53703182.1	14	51456105	0.9996	3.3977	0.00015003	1.7193	0.46385	0.925379	p-value < 2.2e-16
s70203.1	4	35066909	1	1000	0	1.8166	0.48629	0.946169	p-value < 2.2e-16
OAR2_88734520.1	2	84038487	1	1000	0	2.1044	0.55259	0.97349	4.216e-12
